# Supplementary material for: 5,6,7,8-Tetra­hydro­naphthalene-1-carboxylic acid
Source: Acta Crystallogr Sect E Struct Rep Online. 2009 Nov 28;65(Pt 12):o3223. doi: 10.1107/S1600536809049721 (PMC2971897; doi:10.1107/S1600536809049721)
Supplement: Supplementary file 2 [file e-65-o3223-Isup2.hkl]

# 
# h,k,l, Fc-squared, Fo-squared, sigma(Fo-squared) and status flag 
# 
data_I
_shelx_title ' Y2775 in P-1' 
_shelx_refln_list_code          4 
_shelx_F_calc_maximum      109.73 
_exptl_crystal_F_000       188.00 
_reflns_d_resolution_high  0.7701 
 
loop_ 
 _symmetry_equiv_pos_as_xyz 
 'x, y, z' 
 '-x, -y, -z' 
 
_cell_length_a     7.4769 
_cell_length_b     7.6637 
_cell_length_c     8.5463 
_cell_angle_alpha  68.390 
_cell_angle_beta   80.666 
_cell_angle_gamma  75.977 
 
_shelx_F_squared_multiplier     1.000 
 
loop_ 
 _refln_index_h 
 _refln_index_k 
 _refln_index_l 
 _refln_F_squared_calc 
 _refln_F_squared_meas 
 _refln_F_squared_sigma 
 _refln_observed_status 
   2   0   0      249.45      259.98      2.12 o 
   3   0   0      752.97      816.37     11.02 o 
   4   0   0        2.63        1.64      1.13 o 
   5   0   0      187.12      185.06      4.78 o 
   6   0   0        4.79        6.76      2.36 o 
   7   0   0       54.62       56.39      4.51 o 
   8   0   0       50.73       57.59      4.30 o 
   9   0   0       11.66        9.16      3.03 o 
  -9   1   0       40.56       45.74      3.97 o 
  -8   1   0        0.19        0.54      0.82 o 
  -7   1   0       26.01       26.62      3.39 o 
  -6   1   0       66.98       69.38      3.77 o 
  -5   1   0        4.50        4.62      1.43 o 
  -4   1   0      163.08      161.09      3.40 o 
  -3   1   0      552.75      603.65      5.00 o 
  -2   1   0      127.14      128.48      1.40 o 
  -1   1   0     1002.14     1064.84      3.61 o 
   1   1   0      223.96      223.44      2.75 o 
   2   1   0        8.13        9.28      0.72 o 
   3   1   0      448.12      503.45      3.18 o 
   4   1   0      720.32      843.45      6.73 o 
   5   1   0      168.71      175.31      4.65 o 
   6   1   0        3.34        4.31      1.88 o 
   7   1   0        4.19        1.54      1.72 o 
   8   1   0      123.41      121.44      6.52 o 
   9   1   0        0.01        0.62      1.53 o 
  -8   2   0        0.51        0.92      1.22 o 
  -7   2   0      113.49      117.03      5.18 o 
  -6   2   0      253.55      264.67      6.10 o 
  -5   2   0      313.71      321.67      7.11 o 
  -4   2   0       13.38       11.58      1.63 o 
  -3   2   0       36.44       36.57      1.19 o 
  -2   2   0      141.41      138.45      1.43 o 
  -1   2   0      102.17       84.64      0.91 o 
   0   2   0        4.18        5.75      0.63 o 
   1   2   0      317.68      314.34      4.61 o 
   2   2   0      241.53      249.53      3.64 o 
   3   2   0       27.39       26.78      1.26 o 
   4   2   0        3.70        1.44      1.02 o 
   5   2   0       25.32       26.02      3.25 o 
   6   2   0       50.66       52.86      3.55 o 
   7   2   0       22.92       19.66      3.77 o 
   8   2   0        0.38        0.59      1.62 o 
   9   2   0        2.62        0.70      0.91 o 
  -8   3   0       11.36       10.70      2.38 o 
  -7   3   0       73.35       75.07      5.06 o 
  -6   3   0      181.56      182.46      6.70 o 
  -5   3   0        2.23        1.68      1.08 o 
  -4   3   0       20.19       17.71      1.83 o 
  -3   3   0      185.44      207.59      3.02 o 
  -2   3   0        3.70        5.21      0.63 o 
  -1   3   0      181.19      198.74      1.16 o 
   0   3   0        3.40        4.48      0.58 o 
   1   3   0      924.29     1021.86      8.66 o 
   2   3   0        0.07        0.13      0.26 o 
   3   3   0       99.85       96.54      4.36 o 
   4   3   0       13.86       11.02      1.66 o 
   5   3   0        2.46        1.30      1.21 o 
   6   3   0       41.90       38.87      2.95 o 
   7   3   0       17.45       16.60      3.28 o 
   8   3   0        1.42        0.80      1.29 o 
   9   3   0       34.74       32.86      4.37 o 
  -7   4   0        0.00        0.15      1.46 o 
  -6   4   0        0.03        0.52      1.05 o 
  -5   4   0        8.62        8.10      1.54 o 
  -4   4   0        8.26        7.20      1.15 o 
  -3   4   0       39.37       41.80      1.39 o 
  -2   4   0       47.57       52.44      1.25 o 
  -1   4   0       82.04       81.82      4.59 o 
   0   4   0        7.15        8.13      1.47 o 
   1   4   0       41.88       41.55      1.04 o 
   2   4   0       31.18       24.98      1.10 o 
   3   4   0        3.16        2.14      0.81 o 
   4   4   0      305.04      298.28      5.22 o 
   5   4   0      917.50      940.38     13.01 o 
   6   4   0       22.83       23.01      2.06 o 
   7   4   0       15.58       14.09      2.39 o 
   8   4   0        0.20        0.34      0.93 o 
   9   4   0        0.29        0.74      0.99 o 
  -6   5   0       15.02       11.56      3.12 o 
  -5   5   0       26.82       26.85      3.72 o 
  -4   5   0       53.21       53.45      3.59 o 
  -3   5   0       67.70       68.93      2.48 o 
  -2   5   0       48.40       44.66      2.93 o 
  -1   5   0       14.02       14.93      3.26 o 
   0   5   0       27.86       23.69      3.85 o 
   1   5   0      189.44      198.85      2.49 o 
   2   5   0        5.85        4.94      1.08 o 
   3   5   0       11.88       12.21      1.29 o 
   4   5   0       50.70       46.73      2.40 o 
   5   5   0      360.22      368.98      5.14 o 
   6   5   0        6.15        6.00      1.56 o 
   7   5   0        7.68        7.89      1.85 o 
   8   5   0        0.33        1.28      1.18 o 
  -5   6   0        5.68        6.51      2.68 o 
  -4   6   0        0.83        0.93      1.05 o 
  -3   6   0        6.04        6.32      2.08 o 
  -2   6   0      334.33      364.37     10.86 o 
  -1   6   0      299.06      296.29     16.08 o 
   0   6   0        8.97        9.53      1.90 o 
   1   6   0        2.41        2.68      1.32 o 
   2   6   0      123.03      106.40      3.35 o 
   3   6   0       72.80       71.14      2.62 o 
   4   6   0        1.13        1.34      1.18 o 
   5   6   0       42.28       40.17      2.77 o 
   6   6   0      151.30      153.79      4.89 o 
   7   6   0        1.98        1.28      1.26 o 
   8   6   0       45.48       48.41      3.08 o 
  -4   7   0       23.17       22.43      3.69 o 
  -3   7   0        0.02        0.18      0.81 o 
  -2   7   0       86.89       84.74      3.96 o 
  -1   7   0      105.16      107.89      5.44 o 
   0   7   0       66.87       63.76      4.50 o 
   1   7   0       63.40       65.48      4.50 o 
   2   7   0      153.25      143.72      9.43 o 
   3   7   0       28.97       33.91      3.39 o 
   4   7   0       57.84       61.00      2.94 o 
   5   7   0        7.84        6.54      1.58 o 
   6   7   0       62.35       76.60      4.32 o 
   7   7   0       23.02       24.21      2.44 o 
  -3   8   0        2.89        1.55      1.52 o 
  -2   8   0        9.03        4.71      1.72 o 
  -1   8   0       18.31       16.09      3.46 o 
   0   8   0       23.28       24.62      3.09 o 
   1   8   0        4.85        3.67      1.78 o 
   2   8   0        6.60        3.44      1.73 o 
   3   8   0       34.13       29.73      3.67 o 
   4   8   0        0.04        0.29      1.27 o 
   5   8   0       21.88       23.56      3.02 o 
   6   8   0        1.62        2.31      2.23 o 
   0   9   0        2.13        2.08      1.47 o 
   1   9   0        1.84        1.84      1.55 o 
   2   9   0        9.03        6.95      2.02 o 
   3   9   0       16.77       17.07      2.83 o 
   4   9   0       25.70       30.98      3.26 o 
  -5  -8   1       54.89       70.35      4.05 o 
  -4  -8   1        0.18        0.58      1.21 o 
  -3  -8   1        8.62        8.22      2.23 o 
  -2  -8   1       25.33       31.11      3.54 o 
  -1  -8   1       39.87       41.03      3.95 o 
   0  -8   1        0.03        0.14      0.81 o 
   1  -8   1        0.44        0.45      1.36 o 
   2  -8   1       19.65       10.13     10.63 o 
  -7  -7   1        2.24        2.95      1.36 o 
  -6  -7   1        3.61        3.41      1.43 o 
  -5  -7   1        0.27        0.55      0.97 o 
  -4  -7   1       11.86       11.14      2.03 o 
  -3  -7   1        1.08        1.76      1.79 o 
  -2  -7   1       72.51       64.29      4.03 o 
  -1  -7   1       17.91       15.67      2.63 o 
   0  -7   1        3.85        2.89      1.57 o 
   1  -7   1       67.46       63.81      4.29 o 
   2  -7   1       56.75       55.55      4.09 o 
   3  -7   1       47.10       43.05      4.60 o 
   4  -7   1        3.43        1.32      1.76 o 
  -7  -6   1        0.73        0.90      1.25 o 
  -6  -6   1       19.02       18.47      2.18 o 
  -5  -6   1       13.12       13.74      1.83 o 
  -4  -6   1        0.87        0.76      0.98 o 
  -3  -6   1        3.58        3.68      1.08 o 
  -2  -6   1        0.04        0.20      0.46 o 
  -1  -6   1      100.18       98.31      6.25 o 
   0  -6   1       17.72       16.73      2.32 o 
   1  -6   1       16.12       16.42      2.89 o 
   2  -6   1        7.26        7.31      2.27 o 
   3  -6   1        9.80        9.78      2.35 o 
   4  -6   1        0.08        0.69      0.94 o 
  -8  -5   1       19.20       24.78      2.79 o 
  -7  -5   1       32.50       36.66      3.45 o 
  -6  -5   1       32.08       30.32      2.35 o 
  -5  -5   1        1.75        0.97      1.06 o 
  -4  -5   1      724.28      738.69     13.47 o 
  -3  -5   1        4.60        4.11      1.28 o 
  -2  -5   1        5.29        5.37      0.78 o 
  -1  -5   1       47.18       38.56      1.25 o 
   0  -5   1       53.45       50.42      2.92 o 
   1  -5   1       19.42       12.31      5.98 o 
   2  -5   1       21.47       18.89      0.85 o 
   3  -5   1       14.22       15.70      2.44 o 
   4  -5   1      114.38      118.73      4.82 o 
   5  -5   1       11.87       14.05      1.97 o 
  -9  -4   1       15.77       17.03      4.14 o 
  -8  -4   1       93.72      103.65      5.54 o 
  -7  -4   1       29.92       27.33      2.58 o 
  -6  -4   1       33.04       30.43      2.90 o 
  -5  -4   1        2.00        1.45      1.24 o 
  -4  -4   1      137.73      130.87      3.48 o 
  -3  -4   1       28.85       26.79      1.69 o 
  -2  -4   1       10.25        8.82      1.01 o 
  -1  -4   1      481.67      542.08      8.60 o 
   0  -4   1      666.54      735.97      7.39 o 
   1  -4   1      180.67      196.08      2.75 o 
   2  -4   1       73.71       67.34      1.91 o 
   3  -4   1       84.21       82.27      2.10 o 
   4  -4   1      120.70      117.92      2.61 o 
   5  -4   1        0.01        0.16      0.70 o 
   6  -4   1        4.40        2.92      1.19 o 
  -9  -3   1       17.78       20.50      6.05 o 
  -8  -3   1        3.17        2.03      1.24 o 
  -7  -3   1        3.12        2.21      1.26 o 
  -6  -3   1       12.91       12.77      2.03 o 
  -5  -3   1       15.71       14.23      1.63 o 
  -4  -3   1       78.01       74.13      3.34 o 
  -3  -3   1      183.53      181.01      3.34 o 
  -2  -3   1      121.45      125.80      1.89 o 
  -1  -3   1       17.58       21.47      0.96 o 
   0  -3   1       21.48       20.57      0.69 o 
   1  -3   1      222.62      232.34      1.74 o 
   2  -3   1        4.46        4.34      0.56 o 
   3  -3   1      136.71      150.60      2.41 o 
   4  -3   1        2.76        2.07      0.80 o 
   5  -3   1       13.03       13.01      1.70 o 
   6  -3   1       32.99       30.69      2.44 o 
   7  -3   1       59.23       58.06      4.10 o 
   8  -3   1       33.86       32.66      2.84 o 
  -9  -2   1        5.71        5.50      2.96 o 
  -8  -2   1        3.17        1.82      1.15 o 
  -7  -2   1      122.71      102.53      5.34 o 
  -6  -2   1       13.04        5.85      1.55 o 
  -5  -2   1      177.17      184.00      4.38 o 
  -4  -2   1        3.74        3.96      1.12 o 
  -3  -2   1       50.46       51.00      1.76 o 
  -2  -2   1      320.28      328.73      4.03 o 
  -1  -2   1      231.76      232.76      2.46 o 
   0  -2   1       73.03       67.81      0.88 o 
   1  -2   1        8.27        4.61      0.54 o 
   2  -2   1        0.62        0.40      0.28 o 
   3  -2   1      434.56      455.58      4.94 o 
   4  -2   1       40.30       41.83      2.83 o 
   5  -2   1      106.51      114.14      4.00 o 
   6  -2   1        8.13        8.59      1.84 o 
   7  -2   1       10.54        9.30      1.89 o 
   8  -2   1        4.95        2.78      1.46 o 
  -9  -1   1        0.58        1.07      1.58 o 
  -8  -1   1       20.99       29.60      4.35 o 
  -7  -1   1       66.31       52.57      5.21 o 
  -6  -1   1       90.32       94.96      4.90 o 
  -5  -1   1      180.83      184.63      4.95 o 
  -4  -1   1      174.79      192.62      3.95 o 
  -3  -1   1      470.96      551.31      9.17 o 
  -2  -1   1        0.24        0.28      0.51 o 
  -1  -1   1      725.82      711.27      4.94 o 
   0  -1   1     2040.26     2203.17     12.72 o 
   1  -1   1     1909.08     2059.01      6.66 o 
   2  -1   1      313.15      316.71      2.15 o 
   3  -1   1      436.97      445.10      3.51 o 
   4  -1   1        7.98        6.76      1.90 o 
   5  -1   1       53.89       52.30      3.03 o 
   6  -1   1       42.33       42.11      3.20 o 
   7  -1   1       28.06       26.04      3.48 o 
   8  -1   1       22.08       19.73      3.58 o 
   9  -1   1        8.47        7.32      2.33 o 
  -9   0   1        0.57        1.10      1.12 o 
  -8   0   1       40.19       40.37      3.70 o 
  -7   0   1       43.92       41.32      3.67 o 
  -6   0   1       18.68       20.77      3.43 o 
  -5   0   1       20.45       19.95      3.68 o 
  -4   0   1      126.18      153.55      3.53 o 
  -3   0   1      540.20      617.75      6.52 o 
  -2   0   1        1.29        0.99      0.63 o 
  -1   0   1      114.27      104.23      1.10 o 
   1   0   1       90.51       89.50      1.44 o 
   2   0   1       16.62       17.22      0.89 o 
   3   0   1      150.82      157.69      2.02 o 
   4   0   1      255.39      275.73      4.53 o 
   5   0   1      244.27      264.58      6.42 o 
   6   0   1        1.58        0.94      1.26 o 
   7   0   1       11.91       12.73      3.07 o 
   8   0   1        5.45        3.76      1.84 o 
   9   0   1        0.58        0.34      0.97 o 
  -9   1   1       46.92       48.95      3.69 o 
  -8   1   1        0.24        0.39      1.03 o 
  -7   1   1       77.92       73.13      4.26 o 
  -6   1   1      118.87      120.77      5.10 o 
  -5   1   1      117.76      105.55      2.69 o 
  -4   1   1        0.00        0.26      0.43 o 
  -3   1   1       31.36       33.77      0.99 o 
  -2   1   1      466.97      511.33      4.91 o 
  -1   1   1      212.70      212.90      1.50 o 
   0   1   1      806.32      816.77      5.19 o 
   1   1   1     1549.18     1655.14      4.84 o 
   2   1   1     1676.90     1722.13      5.23 o 
   3   1   1       90.19       88.21      2.17 o 
   4   1   1      189.19      206.38      8.05 o 
   5   1   1       13.16       15.23      2.53 o 
   6   1   1       16.47       14.51      3.06 o 
   7   1   1       61.15       60.47      4.19 o 
   8   1   1       58.11       47.51      4.98 o 
   9   1   1       24.34       29.35      3.95 o 
  -8   2   1        0.22        0.36      1.02 o 
  -7   2   1       16.72       16.40      2.36 o 
  -6   2   1       31.80       29.42      2.69 o 
  -5   2   1        8.11        5.74      1.48 o 
  -4   2   1       27.71       29.04      1.21 o 
  -3   2   1       47.65       55.23      1.66 o 
  -2   2   1     1323.37     1507.23     12.37 o 
  -1   2   1        7.52        5.14      0.49 o 
   0   2   1      510.29      511.62      5.07 o 
   1   2   1      125.67      124.09      1.45 o 
   2   2   1       21.14       20.61      0.94 o 
   3   2   1       30.82       29.45      1.26 o 
   4   2   1        1.89        2.69      1.39 o 
   5   2   1       16.49       17.58      2.03 o 
   6   2   1      150.69      159.65      5.75 o 
   7   2   1        8.06       10.53      2.90 o 
   8   2   1      101.04       96.41      5.70 o 
   9   2   1       21.25       17.71      4.51 o 
  -8   3   1        1.80        3.98      2.51 o 
  -7   3   1        5.42        5.05      1.83 o 
  -6   3   1      103.65      100.38      5.96 o 
  -5   3   1        9.60        9.26      2.44 o 
  -4   3   1       26.84       26.29      1.40 o 
  -3   3   1       26.32       23.84      0.97 o 
  -2   3   1      173.67      196.33      2.45 o 
  -1   3   1      200.82      214.85      1.59 o 
   0   3   1        1.57        0.36      0.20 o 
   1   3   1        3.13        1.49      0.52 o 
   2   3   1      145.14      166.59      3.08 o 
   3   3   1      184.08      193.19      3.65 o 
   4   3   1      287.76      297.24      6.01 o 
   5   3   1      230.29      231.98      5.66 o 
   6   3   1      192.48      190.35      6.17 o 
   7   3   1       13.22       12.00      3.15 o 
   8   3   1        4.54        4.77      2.86 o 
   9   3   1        0.01        0.73      1.13 o 
  -7   4   1       15.26       16.24      2.15 o 
  -6   4   1        5.95        6.15      1.80 o 
  -5   4   1        1.08        1.67      1.18 o 
  -4   4   1        4.37        4.66      1.01 o 
  -3   4   1        2.75        1.52      0.55 o 
  -2   4   1       44.14       41.39      1.27 o 
  -1   4   1      142.57      137.61      2.96 o 
   0   4   1      209.06      218.85      4.11 o 
   1   4   1     1299.48     1496.15     10.55 o 
   2   4   1      485.40      570.49      3.98 o 
   3   4   1      160.60      159.23      3.82 o 
   4   4   1       42.43       39.47      2.51 o 
   5   4   1       15.50       14.44      2.13 o 
   6   4   1        9.16        8.25      2.20 o 
   7   4   1        9.16        7.65      2.15 o 
   8   4   1       17.39       12.71      3.42 o 
   9   4   1      107.09      129.26      6.40 o 
  -6   5   1        4.42        1.51      1.87 o 
  -5   5   1        2.83        3.53      2.91 o 
  -4   5   1       16.05       16.44      1.40 o 
  -3   5   1       95.58       95.35      2.71 o 
  -2   5   1       44.75       42.13      1.04 o 
  -1   5   1       43.68       40.51      2.38 o 
   0   5   1       10.78       10.71      1.56 o 
   1   5   1       32.42       31.03      0.91 o 
   2   5   1        3.92        2.91      0.77 o 
   3   5   1        5.43        5.53      1.15 o 
   4   5   1        0.00        0.08      0.84 o 
   5   5   1      540.99      546.83     16.63 o 
   6   5   1        3.66        3.70      1.73 o 
   7   5   1       94.77       95.24      4.98 o 
   8   5   1       84.57       95.05      6.98 o 
   9   5   1        2.11        1.80      1.58 o 
  -6   6   1        2.49        0.80      1.39 o 
  -5   6   1        5.65        3.85      2.51 o 
  -4   6   1      178.75      178.12      5.73 o 
  -3   6   1        1.22        0.73      1.02 o 
  -2   6   1      120.02      118.73      5.88 o 
  -1   6   1       98.23       97.22      4.11 o 
   0   6   1       18.65       17.56      2.19 o 
   1   6   1        4.69        4.37      1.77 o 
   2   6   1      110.40      101.09      2.22 o 
   3   6   1        2.60        1.05      0.94 o 
   4   6   1        7.57        5.53      1.29 o 
   5   6   1       45.99       49.81      3.24 o 
   6   6   1       37.86       39.77      2.56 o 
   7   6   1        5.67        4.91      1.64 o 
   8   6   1        3.68        2.60      1.70 o 
  -4   7   1       33.15       38.29      4.89 o 
  -3   7   1        3.71        1.71      1.34 o 
  -2   7   1        8.87        6.70      2.10 o 
  -1   7   1      119.69      128.86      7.20 o 
   0   7   1       59.90       52.80      3.77 o 
   1   7   1       13.88       12.44      2.43 o 
   2   7   1        0.47        1.49      1.49 o 
   3   7   1      174.31      148.77      6.58 o 
   4   7   1        2.32        2.87      1.18 o 
   5   7   1        0.39        0.77      0.97 o 
   6   7   1        7.97       10.02      1.91 o 
   7   7   1        2.27        2.30      1.50 o 
  -3   8   1       16.56       12.81      3.13 o 
  -2   8   1        1.29        0.48      0.85 o 
  -1   8   1       21.55       18.09      2.88 o 
   0   8   1       20.24       20.13      2.67 o 
   1   8   1        1.79        1.19      1.53 o 
   2   8   1        8.48        7.90      2.17 o 
   3   8   1       12.10       14.31      2.15 o 
   4   8   1       33.82       34.14      3.72 o 
   5   8   1        0.14        1.00      1.38 o 
   6   8   1      110.95      137.37      6.36 o 
  -1   9   1        0.10        0.58      0.88 o 
   0   9   1        0.24        0.54      1.25 o 
   1   9   1        6.33        7.71      2.39 o 
   2   9   1       14.09       14.24      2.56 o 
   3   9   1        0.79        1.54      1.85 o 
   4   9   1        1.67        2.79      1.69 o 
   5   9   1        0.72        1.01      1.62 o 
  -4  -8   2       19.72       19.98      2.87 o 
  -3  -8   2       26.49       25.24      2.92 o 
  -2  -8   2        2.07        1.68      1.36 o 
  -1  -8   2        9.87        5.97      5.41 o 
   0  -8   2        8.89        5.91      4.45 o 
   1  -8   2        3.26        2.05      1.80 o 
  -6  -7   2       37.64       38.55      3.65 o 
  -5  -7   2        0.05        0.67      1.21 o 
  -4  -7   2        7.93        6.17      2.07 o 
  -3  -7   2        9.28       11.28      2.31 o 
  -2  -7   2        0.00        0.25      1.28 o 
  -1  -7   2      101.09      100.85     11.00 o 
   0  -7   2       24.48       25.82      3.66 o 
   1  -7   2      108.31      107.30     13.07 o 
   2  -7   2       38.15       37.30      5.80 o 
   3  -7   2       73.15       72.84      5.99 o 
  -7  -6   2       28.90       31.93      3.01 o 
  -6  -6   2        3.78        2.45      1.17 o 
  -5  -6   2       37.92       35.28      2.44 o 
  -4  -6   2       21.16       19.23      1.93 o 
  -3  -6   2        0.01        0.23      0.71 o 
  -2  -6   2       73.07       73.72      3.70 o 
  -1  -6   2      194.74      190.43     10.03 o 
   0  -6   2        0.11        0.92      1.06 o 
   1  -6   2        7.46        5.58      1.85 o 
   2  -6   2      256.27      251.67      8.98 o 
   3  -6   2      122.76      132.01      8.24 o 
   4  -6   2        8.23        6.15      2.38 o 
   5  -6   2        9.27       10.81      3.25 o 
  -8  -5   2        7.05        8.08      1.95 o 
  -7  -5   2        7.86        8.25      1.91 o 
  -6  -5   2       13.79       15.45      2.21 o 
  -5  -5   2        0.32        0.50      1.14 o 
  -4  -5   2      591.33      620.02      8.98 o 
  -3  -5   2       32.42       30.64      2.01 o 
  -2  -5   2       19.86       21.16      1.83 o 
  -1  -5   2       56.25       53.19      1.64 o 
   0  -5   2       83.71       88.77      2.72 o 
   1  -5   2        2.02        1.99      0.69 o 
   2  -5   2       12.66       13.88      1.76 o 
   3  -5   2       64.56       65.62      4.20 o 
   4  -5   2       23.26       25.41      4.02 o 
   5  -5   2        1.38        1.51      1.88 o 
  -8  -4   2        0.03        0.88      1.26 o 
  -7  -4   2        4.24        2.98      1.33 o 
  -6  -4   2       55.35       52.11      2.94 o 
  -5  -4   2       50.85       49.67      2.35 o 
  -4  -4   2      281.38      288.20      6.35 o 
  -3  -4   2      419.29      427.13      7.51 o 
  -2  -4   2       34.50       31.85      1.73 o 
  -1  -4   2        0.67        0.47      0.64 o 
   0  -4   2       40.22       39.88      1.35 o 
   1  -4   2        0.05        0.34      0.33 o 
   2  -4   2        2.26        1.97      0.52 o 
   3  -4   2       11.83       12.12      1.76 o 
   4  -4   2       48.56       49.27      3.33 o 
   5  -4   2        1.45        2.11      1.24 o 
  -8  -3   2       13.43        8.47      2.92 o 
  -7  -3   2       10.75       11.17      1.89 o 
  -6  -3   2      145.41      138.87      6.35 o 
  -5  -3   2       32.62       31.97      2.42 o 
  -4  -3   2        3.83        3.08      1.13 o 
  -3  -3   2        0.73        0.76      0.88 o 
  -2  -3   2       25.93       23.63      2.15 o 
  -1  -3   2       10.04        9.85      0.74 o 
   0  -3   2       45.34       48.47      1.07 o 
   1  -3   2        2.25        1.62      0.37 o 
   2  -3   2      179.53      184.65      2.99 o 
   3  -3   2        0.39        0.67      0.57 o 
   4  -3   2      144.27      149.15      3.66 o 
   5  -3   2       36.48       35.07      2.97 o 
   6  -3   2       54.59       53.95      3.08 o 
   7  -3   2       78.59       79.01      7.32 o 
  -9  -2   2       18.64       24.61      5.08 o 
  -8  -2   2        3.95        2.87      2.15 o 
  -7  -2   2        0.08        0.03      0.77 o 
  -6  -2   2       17.73       14.23      1.84 o 
  -5  -2   2       48.81       48.10      2.19 o 
  -4  -2   2        0.42        0.42      0.85 o 
  -3  -2   2      145.37      169.87      3.45 o 
  -2  -2   2       42.15       39.50      1.27 o 
  -1  -2   2      228.79      233.89      3.83 o 
   0  -2   2      209.35      205.99      2.71 o 
   1  -2   2       24.52       27.43      0.99 o 
   2  -2   2        0.50        0.55      0.31 o 
   3  -2   2        8.06        7.06      1.52 o 
   4  -2   2       39.59       42.29      2.41 o 
   5  -2   2        2.34        2.24      1.06 o 
   6  -2   2       69.05       71.18      4.41 o 
   7  -2   2      150.99      152.96      5.53 o 
   8  -2   2       82.23       80.71      4.16 o 
  -9  -1   2        4.40        2.35      2.25 o 
  -8  -1   2        0.05        0.99      1.50 o 
  -7  -1   2       55.29       51.49      4.03 o 
  -6  -1   2       44.09       32.52      1.93 o 
  -5  -1   2       46.28       43.13      2.15 o 
  -4  -1   2       50.98       52.27      2.08 o 
  -3  -1   2      670.74      782.76      9.64 o 
  -2  -1   2      373.63      401.75      5.58 o 
  -1  -1   2       30.80       30.11      0.81 o 
   0  -1   2       22.75       20.43      0.69 o 
   1  -1   2     1164.78     1198.60      8.77 o 
   2  -1   2      391.25      422.13      1.88 o 
   3  -1   2       36.90       26.57      4.47 o 
   4  -1   2       68.67       64.57      2.72 o 
   5  -1   2      187.77      183.75      4.60 o 
   6  -1   2        6.12        4.38      4.19 o 
   7  -1   2       90.27       92.32      5.01 o 
   8  -1   2        2.65        1.14      1.08 o 
   9  -1   2        0.15        0.55      1.01 o 
  -9   0   2        1.08        0.46      0.99 o 
  -8   0   2       36.16       38.49      5.04 o 
  -7   0   2       58.43       60.35      4.22 o 
  -6   0   2       17.34       16.87      1.51 o 
  -5   0   2        5.95        7.30      1.21 o 
  -4   0   2      206.51      205.56      3.53 o 
  -3   0   2      104.92      110.42      1.91 o 
  -2   0   2       68.03       57.92      1.90 o 
  -1   0   2       15.26       13.99      0.62 o 
   0   0   2      980.58     1055.22      4.92 o 
   1   0   2    12039.97    13732.95     29.07 o 
   2   0   2       52.45       53.34      1.49 o 
   3   0   2      130.18      136.47      2.14 o 
   4   0   2      407.42      419.56     10.41 o 
   5   0   2      128.75      127.60      4.18 o 
   6   0   2       61.23       59.72      3.59 o 
   7   0   2       34.14       32.84      3.47 o 
   8   0   2       12.91       10.53      3.35 o 
   9   0   2       15.93       19.03      6.23 o 
  -8   1   2       54.79       63.68      6.17 o 
  -7   1   2        0.21        0.81      0.72 o 
  -6   1   2      147.29      151.42      4.37 o 
  -5   1   2        6.31        5.16      0.70 o 
  -4   1   2       22.05       21.10      0.71 o 
  -3   1   2        0.91        1.51      0.45 o 
  -2   1   2      154.13      161.12      2.09 o 
  -1   1   2        1.83        2.39      0.49 o 
   0   1   2      266.63      270.47      3.96 o 
   1   1   2      154.60      143.01      2.29 o 
   2   1   2     1070.60     1088.14      6.10 o 
   3   1   2       76.82       68.68      1.70 o 
   4   1   2      334.39      378.01     10.11 o 
   5   1   2       19.81       23.16      2.57 o 
   6   1   2       75.63       71.55      3.96 o 
   7   1   2        0.04        0.21      0.81 o 
   8   1   2        1.79        1.41      1.40 o 
   9   1   2      155.14      169.62      7.25 o 
  -8   2   2       76.43       81.08      4.66 o 
  -7   2   2        0.36        0.28      1.04 o 
  -6   2   2      106.65      103.87      6.25 o 
  -5   2   2      670.54      697.50     15.51 o 
  -4   2   2      312.69      318.49      6.37 o 
  -3   2   2      100.59      106.27      2.92 o 
  -2   2   2      154.71      168.67      2.92 o 
  -1   2   2      802.95      859.81      8.64 o 
   0   2   2      720.56      732.63      5.79 o 
   1   2   2      131.51      132.19      1.55 o 
   2   2   2      166.26      159.22      2.02 o 
   3   2   2        5.03        3.36      1.25 o 
   4   2   2       14.37       14.72      1.96 o 
   5   2   2        4.52        2.30      1.23 o 
   6   2   2       82.71       79.97      5.07 o 
   7   2   2       41.35       45.38      4.27 o 
   8   2   2        4.92        3.41      2.29 o 
   9   2   2       11.13        8.64      3.34 o 
  -8   3   2        1.52        2.04      1.50 o 
  -7   3   2        4.14        4.33      1.77 o 
  -6   3   2       92.18       93.60      4.40 o 
  -5   3   2      157.55      156.60      4.30 o 
  -4   3   2       80.08       81.15      4.44 o 
  -3   3   2        2.75        2.56      0.63 o 
  -2   3   2      124.06      148.35      2.75 o 
  -1   3   2      180.43      199.51      4.12 o 
   0   3   2       25.80       22.08      1.03 o 
   1   3   2       40.93       45.43      1.97 o 
   2   3   2      975.60     1114.72     17.19 o 
   3   3   2        0.23        0.79      0.58 o 
   4   3   2      113.36      107.56      3.55 o 
   5   3   2       15.34       12.68      1.79 o 
   6   3   2       97.52       98.61      4.40 o 
   7   3   2       18.51       16.15      3.51 o 
   8   3   2        0.36        0.34      1.29 o 
   9   3   2        0.58        1.16      1.19 o 
  -7   4   2       23.55       21.53      2.60 o 
  -6   4   2        6.40        6.58      1.73 o 
  -5   4   2        0.12        0.42      0.94 o 
  -4   4   2       11.92       12.54      1.95 o 
  -3   4   2       23.31       23.46      1.42 o 
  -2   4   2        6.46        6.84      0.92 o 
  -1   4   2       26.39       29.11      0.88 o 
   0   4   2       54.97       54.42      1.02 o 
   1   4   2       17.52       18.31      1.40 o 
   2   4   2        2.17        2.22      0.63 o 
   3   4   2        2.93        3.76      1.36 o 
   4   4   2       41.00       34.16      2.27 o 
   5   4   2      240.13      240.74      8.83 o 
   6   4   2      834.35      893.63     13.92 o 
   7   4   2        4.42        3.13      1.47 o 
   8   4   2        1.19        1.45      1.44 o 
   9   4   2       13.39       11.55      3.61 o 
  -6   5   2       27.52       24.93      4.46 o 
  -5   5   2        1.90        1.33      0.85 o 
  -4   5   2       69.24       62.48      3.06 o 
  -3   5   2       89.71       86.71      2.90 o 
  -2   5   2      122.20      115.49      2.38 o 
  -1   5   2        4.45        4.42      0.53 o 
   0   5   2        0.28        0.24      0.23 o 
   1   5   2      209.11      202.24      2.72 o 
   2   5   2      155.43      159.84      3.14 o 
   3   5   2       53.56       55.25      4.70 o 
   4   5   2       17.58       16.35      2.84 o 
   5   5   2       39.58       38.75      2.91 o 
   6   5   2       84.90       87.05      3.63 o 
   7   5   2        6.87        6.90      2.25 o 
   8   5   2       12.17       13.83      2.84 o 
   9   5   2        3.34        4.78      3.14 o 
  -5   6   2       68.30       75.23      7.81 o 
  -4   6   2        4.71        5.67      2.18 o 
  -3   6   2       17.82       18.12      2.23 o 
  -2   6   2       27.56       28.95      2.43 o 
  -1   6   2      614.08      644.46     17.72 o 
   0   6   2      433.00      443.33     13.73 o 
   1   6   2       14.21       12.58      1.82 o 
   2   6   2        5.19        6.41      0.93 o 
   3   6   2       14.65       11.15      1.50 o 
   4   6   2       10.84       12.72      1.69 o 
   5   6   2       18.60       17.62      2.50 o 
   6   6   2       14.87       14.43      2.32 o 
   7   6   2       88.18       90.71      4.62 o 
   8   6   2        9.08        8.31      2.35 o 
  -5   7   2       10.46        9.01      2.95 o 
  -4   7   2        0.08        1.65      2.94 o 
  -3   7   2       13.42       10.84      2.54 o 
  -2   7   2        0.02        0.38      0.86 o 
  -1   7   2       70.97       68.16      4.63 o 
   0   7   2      182.65      189.50      6.28 o 
   1   7   2        5.26        4.47      1.85 o 
   2   7   2       45.15       45.81      3.24 o 
   3   7   2       96.97       79.85      2.28 o 
   4   7   2       19.81       27.03      2.24 o 
   5   7   2       40.97       42.03      2.59 o 
   6   7   2        0.01        0.54      0.94 o 
   7   7   2      165.95      194.20      4.96 o 
   8   7   2        0.67        0.84      1.30 o 
  -3   8   2       27.23       33.06      4.42 o 
  -2   8   2        8.24        8.32      2.79 o 
  -1   8   2        3.72        3.00      1.62 o 
   0   8   2        7.90        7.80      2.18 o 
   1   8   2        6.16        6.86      2.05 o 
   2   8   2        8.06        6.35      1.90 o 
   3   8   2        8.58        3.17      1.84 o 
   4   8   2       66.36       60.43      4.25 o 
   5   8   2       29.98       29.12      3.46 o 
   6   8   2        1.82        2.66      2.38 o 
   7   8   2        5.28        4.05      1.40 o 
  -1   9   2        0.17        1.05      1.31 o 
   0   9   2        0.16        0.81      1.17 o 
   1   9   2        4.78        8.31      2.32 o 
   2   9   2       52.16       53.27      4.03 o 
   3   9   2        1.03        1.93      1.87 o 
   4   9   2        1.28        0.39      1.36 o 
   5   9   2        2.46        4.33      2.31 o 
  -5  -7   3        8.66        9.07      2.22 o 
  -4  -7   3        0.07        0.30      1.13 o 
  -3  -7   3        1.10        0.51      1.11 o 
  -2  -7   3        0.06        0.64      1.36 o 
  -1  -7   3       27.39       18.22     13.25 o 
   0  -7   3       53.53       55.89      6.61 o 
   1  -7   3        6.81        4.81      3.96 o 
   2  -7   3       31.25       29.98      4.60 o 
  -6  -6   3       19.79       20.21      2.39 o 
  -5  -6   3        7.22        6.13      1.58 o 
  -4  -6   3       12.09       12.06      1.76 o 
  -3  -6   3       55.47       51.16      2.46 o 
  -2  -6   3        2.64        3.07      1.45 o 
  -1  -6   3        0.10        1.13      1.16 o 
   0  -6   3       10.59        8.56      2.06 o 
   1  -6   3        7.21        6.80      4.97 o 
   2  -6   3        7.07        5.53      4.30 o 
   3  -6   3        0.01        0.30      1.14 o 
   4  -6   3        1.17        0.47      1.25 o 
  -7  -5   3       26.87       34.52      3.23 o 
  -6  -5   3       13.75       14.10      2.27 o 
  -5  -5   3        0.01        0.72      0.95 o 
  -4  -5   3        9.38        8.70      1.55 o 
  -3  -5   3      431.90      449.33      9.66 o 
  -2  -5   3        5.03        4.34      1.12 o 
  -1  -5   3       16.37       14.96      1.45 o 
   0  -5   3       31.85       28.74      1.49 o 
   1  -5   3      166.63      163.45      2.88 o 
   2  -5   3        5.74        5.05      1.40 o 
   3  -5   3       22.03       21.01      7.58 o 
   4  -5   3        3.72        2.18      2.18 o 
   5  -5   3       26.25       28.37      4.38 o 
  -8  -4   3        0.25        0.11      1.28 o 
  -7  -4   3       73.23       75.70      4.39 o 
  -6  -4   3        7.18        6.08      1.87 o 
  -5  -4   3        0.37        0.49      0.93 o 
  -4  -4   3        4.51        4.09      1.27 o 
  -3  -4   3      128.43      129.86      3.84 o 
  -2  -4   3       97.88       98.32      3.10 o 
  -1  -4   3        5.14        4.23      1.06 o 
   0  -4   3      325.37      360.64      6.83 o 
   1  -4   3       80.41       83.01      2.07 o 
   2  -4   3       35.46       40.49      2.27 o 
   3  -4   3       41.34       40.60      1.97 o 
   4  -4   3       26.28       28.11      2.29 o 
   5  -4   3      145.58      154.76      7.10 o 
  -8  -3   3        2.31        1.08      3.02 o 
  -7  -3   3        2.43        0.81      0.95 o 
  -6  -3   3        6.30        4.77      1.42 o 
  -5  -3   3       18.22       17.63      1.95 o 
  -4  -3   3       22.09       19.86      2.04 o 
  -3  -3   3        8.28        8.37      1.39 o 
  -2  -3   3        0.53        0.71      1.09 o 
  -1  -3   3        0.35        0.36      0.47 o 
   0  -3   3        6.38        4.86      0.56 o 
   1  -3   3        0.44        0.27      0.44 o 
   2  -3   3      203.14      208.68      5.58 o 
   3  -3   3        3.93        3.95      0.81 o 
   4  -3   3       58.44       59.75      2.17 o 
   5  -3   3       73.75       72.41      6.22 o 
   7  -3   3       26.51       25.98      3.57 o 
  -8  -2   3       21.08       20.42      3.76 o 
  -7  -2   3        2.33        2.64      1.93 o 
  -6  -2   3      152.06      121.67      5.80 o 
  -5  -2   3      150.96      136.68      4.34 o 
  -4  -2   3        0.00        0.41      0.73 o 
  -3  -2   3       23.26       24.45      1.93 o 
  -2  -2   3        6.13        7.95      1.31 o 
  -1  -2   3       87.09       85.44      1.65 o 
   0  -2   3      219.05      231.59      2.37 o 
   1  -2   3        0.68        0.98      0.38 o 
   2  -2   3      206.27      217.27      3.93 o 
   3  -2   3       22.75       21.35      1.46 o 
   4  -2   3       66.73       61.92      5.86 o 
   5  -2   3        0.59        0.76      0.83 o 
   6  -2   3       57.87       59.44      3.16 o 
   7  -2   3        4.61        4.99      2.49 o 
   8  -2   3        1.38        2.69      2.47 o 
  -8  -1   3       16.66       17.78      4.26 o 
  -7  -1   3        4.10        1.56      1.88 o 
  -6  -1   3       20.35       14.18      1.63 o 
  -5  -1   3       19.62       18.15      1.70 o 
  -4  -1   3       88.19       88.93      2.56 o 
  -3  -1   3      348.54      390.25      5.63 o 
  -2  -1   3      207.45      232.50      3.27 o 
  -1  -1   3       94.86      100.96      1.75 o 
   0  -1   3       69.40       68.12      1.35 o 
   1  -1   3      436.62      506.90      8.47 o 
   2  -1   3      676.88      772.00      6.41 o 
   3  -1   3       27.72       29.84      1.86 o 
   4  -1   3      103.31       96.94      3.21 o 
   5  -1   3        5.11        4.14      2.01 o 
   6  -1   3      157.33      159.20      7.14 o 
   7  -1   3       32.92       31.41      3.43 o 
   8  -1   3        7.81        6.56      1.70 o 
  -8   0   3        3.05        3.11      2.11 o 
  -7   0   3       34.44       34.88      3.41 o 
  -6   0   3       64.08       61.21      3.95 o 
  -5   0   3       26.77       28.13      1.71 o 
  -4   0   3       89.79       91.87      2.33 o 
  -3   0   3       69.12       60.55      1.66 o 
  -2   0   3      596.01      612.56      5.59 o 
  -1   0   3       59.95       58.73      1.49 o 
   0   0   3       35.91       37.74      0.96 o 
   1   0   3      201.14      188.93      3.79 o 
   2   0   3      122.03      104.10      3.24 o 
   3   0   3       99.44       91.98      3.28 o 
   4   0   3      275.80      271.72     10.21 o 
   5   0   3       64.70       64.56      3.27 o 
   6   0   3       68.95       74.81      4.33 o 
   7   0   3        0.75        0.59      1.03 o 
   8   0   3        6.00        4.31      2.06 o 
   9   0   3        1.15        0.45      0.50 o 
  -8   1   3       78.34       89.49      5.60 o 
  -7   1   3       14.61       18.20      2.81 o 
  -6   1   3      229.10      228.30     11.91 o 
  -5   1   3      393.80      387.19     12.61 o 
  -4   1   3      383.42      382.11     10.95 o 
  -3   1   3       51.30       51.49      0.91 o 
  -2   1   3        8.85        9.78      0.59 o 
  -1   1   3      305.56      320.36      3.96 o 
   0   1   3       88.30       82.94      1.20 o 
   1   1   3       74.26       60.28      2.36 o 
   2   1   3      717.69      753.20     12.42 o 
   3   1   3      399.53      396.92      9.39 o 
   4   1   3        0.47        0.74      0.71 o 
   5   1   3      133.70      141.15      5.59 o 
   6   1   3        0.35        0.30      0.68 o 
   7   1   3        6.48        5.22      1.80 o 
   8   1   3       20.76       18.68      3.26 o 
   9   1   3       34.62       32.29      3.64 o 
  -8   2   3        9.01        7.53      2.47 o 
  -7   2   3        0.51        0.53      1.30 o 
  -6   2   3        0.09        0.30      0.97 o 
  -5   2   3        6.02        4.63      1.63 o 
  -4   2   3        6.03        4.76      1.47 o 
  -3   2   3        0.01        0.11      0.86 o 
  -2   2   3        2.65        2.10      1.02 o 
  -1   2   3     2046.96     2434.97     22.18 o 
   0   2   3       31.23       31.39      1.11 o 
   1   2   3        9.96        6.76      0.69 o 
   2   2   3      227.46      227.35      4.38 o 
   3   2   3      108.89      104.89      2.02 o 
   4   2   3        0.84        0.35      0.95 o 
   5   2   3       14.52        9.89      3.71 o 
   6   2   3        5.11        4.96      2.34 o 
   7   2   3        6.08        7.25      2.51 o 
   8   2   3        3.75        2.31      1.51 o 
   9   2   3       49.80       47.07      3.97 o 
  -7   3   3        4.92        5.25      1.82 o 
  -6   3   3        0.35        0.26      0.97 o 
  -5   3   3      133.39      126.83      4.18 o 
  -4   3   3        3.23        3.23      1.81 o 
  -3   3   3        3.61        4.42      1.32 o 
  -2   3   3        0.02        0.43      0.48 o 
  -1   3   3       77.30       89.28      5.39 o 
   0   3   3      234.28      238.88      4.55 o 
   1   3   3       85.07       77.15      2.03 o 
   2   3   3      249.82      258.24      5.65 o 
   3   3   3      103.60      107.64      2.84 o 
   4   3   3       11.27        6.79      3.36 o 
   5   3   3       11.15       11.18      2.18 o 
   6   3   3      209.19      215.68      6.61 o 
   7   3   3      178.31      182.67      9.90 o 
   8   3   3       30.29       29.25      3.84 o 
   9   3   3       26.14       27.20      4.39 o 
  -7   4   3       10.11       12.87      2.39 o 
  -6   4   3       21.94       21.39      2.72 o 
  -5   4   3        4.96        4.05      1.58 o 
  -4   4   3        0.66        0.94      1.34 o 
  -3   4   3        7.84        7.17      1.16 o 
  -2   4   3       39.96       44.42      1.29 o 
  -1   4   3        0.15        0.46      0.66 o 
   0   4   3      103.75       99.22      3.56 o 
   1   4   3        7.10        5.71      0.78 o 
   2   4   3      345.61      402.38      6.50 o 
   3   4   3      257.93      267.97      6.02 o 
   4   4   3       72.47       71.42      3.62 o 
   5   4   3       39.89       39.05      3.38 o 
   6   4   3       13.98       12.30      2.14 o 
   7   4   3        0.66        1.52      2.03 o 
   8   4   3        7.54        5.66      2.48 o 
   9   4   3        3.54        2.87      1.60 o 
  -6   5   3        0.79        1.87      2.22 o 
  -5   5   3       17.27       13.39      1.99 o 
  -4   5   3        0.16        0.51      1.12 o 
  -3   5   3       29.84       27.69      1.41 o 
  -2   5   3       11.33       10.82      1.19 o 
  -1   5   3        0.79        0.65      0.66 o 
   0   5   3      193.84      199.25      4.12 o 
   1   5   3       12.09       10.00      1.61 o 
   2   5   3       87.80       87.37      2.46 o 
   3   5   3       16.83       14.40      2.54 o 
   4   5   3        2.02        4.09      1.84 o 
   5   5   3       24.71       24.12      2.58 o 
   6   5   3       73.01       71.91      5.04 o 
   7   5   3        2.63        3.93      1.92 o 
   8   5   3       52.37       52.99      4.71 o 
   9   5   3       46.49       51.11      4.29 o 
  -6   6   3       11.79       13.07      4.26 o 
  -5   6   3        0.15        1.14      2.55 o 
  -4   6   3       63.40       57.77      5.01 o 
  -3   6   3      127.03      115.31      7.40 o 
  -2   6   3        0.01        0.14      0.49 o 
  -1   6   3      160.28      152.86      3.46 o 
   0   6   3      191.86      188.96      3.31 o 
   1   6   3        5.48        5.06      0.80 o 
   2   6   3       91.30       94.52      3.01 o 
   3   6   3        2.26        1.45      1.14 o 
   4   6   3       50.96       35.64      2.54 o 
   5   6   3       38.98       30.25      4.24 o 
   6   6   3       23.85       24.54      2.49 o 
   7   6   3       45.51       48.15      3.50 o 
   8   6   3        2.27        1.54      1.54 o 
  -4   7   3       75.72       76.25      6.92 o 
  -3   7   3       73.94       84.99      6.08 o 
  -2   7   3        0.01        0.43      1.02 o 
  -1   7   3        4.20        5.32      1.63 o 
   0   7   3      283.91      301.11     15.81 o 
   1   7   3        1.03        0.78      1.19 o 
   2   7   3       56.97       56.48      1.79 o 
   3   7   3        3.17        0.91      0.72 o 
   4   7   3      177.68      157.50      6.99 o 
   5   7   3        8.83        9.02      1.98 o 
   6   7   3        1.51        1.24      1.47 o 
   7   7   3       79.20       88.37      5.96 o 
   8   7   3        0.06        0.33      1.52 o 
  -3   8   3       92.88      105.50      6.44 o 
  -2   8   3        5.08        6.15      3.21 o 
  -1   8   3        0.03        0.44      1.21 o 
   0   8   3        0.41        1.52      2.09 o 
   1   8   3       17.92       16.41      2.47 o 
   2   8   3       14.89       12.25      2.17 o 
   3   8   3        0.03        0.75      1.39 o 
   4   8   3        0.17        1.35      1.90 o 
   5   8   3       85.26       77.46      5.49 o 
   6   8   3        0.41        0.66      1.06 o 
   7   8   3       48.96       63.55      3.31 o 
  -1   9   3       26.30       23.94      2.61 o 
   0   9   3        2.23        1.39      1.56 o 
   1   9   3        7.48        5.86      1.81 o 
   2   9   3       35.42       42.45      4.12 o 
   3   9   3       12.86       11.72      2.63 o 
   4   9   3        0.00        0.18      1.43 o 
   5   9   3       25.48       36.42      3.91 o 
   6   9   3        3.56        3.70      2.21 o 
  -3  -7   4        1.35        1.21      2.16 o 
  -2  -7   4        0.10        0.51      1.59 o 
  -1  -7   4       18.69       14.02     10.16 o 
   0  -7   4       15.72        9.96      9.32 o 
   1  -7   4        3.24        3.49      3.45 o 
  -5  -6   4        4.28        4.14      1.41 o 
  -4  -6   4        0.03        0.91      0.79 o 
  -3  -6   4        0.23        0.58      1.23 o 
  -2  -6   4        0.02        0.41      0.91 o 
  -1  -6   4        6.10        6.78      5.08 o 
   0  -6   4       63.27       65.86      6.99 o 
   1  -6   4        5.86        4.70      4.79 o 
   2  -6   4       15.01       11.26      9.28 o 
   3  -6   4      165.67      171.57      9.74 o 
  -6  -5   4       46.32       48.68      3.40 o 
  -5  -5   4        7.57        8.17      2.07 o 
  -4  -5   4       33.72       32.74      3.01 o 
  -3  -5   4      327.37      347.47      9.53 o 
  -2  -5   4       31.51       33.61      2.40 o 
  -1  -5   4       10.99       11.19      1.51 o 
   0  -5   4      112.12      121.39      5.55 o 
   1  -5   4       13.44       11.47      6.17 o 
   2  -5   4        1.18        0.62      1.58 o 
   3  -5   4        1.73        1.13      2.24 o 
   4  -5   4       17.57       17.95      4.00 o 
   5  -5   4        9.76       12.80      4.41 o 
  -7  -4   4       11.05       14.73      3.70 o 
  -6  -4   4        3.44        3.21      1.37 o 
  -5  -4   4       35.05       33.85      2.52 o 
  -4  -4   4       21.14       21.50      2.52 o 
  -3  -4   4       60.44       61.91      2.81 o 
  -2  -4   4      353.73      368.18      5.79 o 
  -1  -4   4       42.79       42.85      2.07 o 
   0  -4   4       24.99       24.39      1.58 o 
   1  -4   4        0.22        0.27      0.49 o 
   2  -4   4        1.61        2.17      1.05 o 
   3  -4   4        3.91        3.76      1.60 o 
   4  -4   4        5.04        2.65      1.63 o 
  -7  -3   4       15.30       10.69      3.02 o 
  -6  -3   4        8.94        9.31      1.79 o 
  -5  -3   4      289.91      273.51     11.52 o 
  -4  -3   4       33.11       31.69      2.53 o 
  -3  -3   4       24.42       24.36      2.51 o 
  -2  -3   4       63.67       57.49      2.58 o 
  -1  -3   4        3.98        4.25      1.31 o 
   0  -3   4       10.03        8.55      1.21 o 
   1  -3   4        0.16        0.28      0.28 o 
   2  -3   4        0.61        0.34      0.22 o 
   3  -3   4       51.79       55.53      3.31 o 
   4  -3   4       10.69        8.51      2.43 o 
   5  -3   4       39.95       38.12      4.37 o 
   6  -3   4       14.29       13.33      2.93 o 
  -8  -2   4        0.25        1.54      1.75 o 
  -7  -2   4        1.72        2.35      1.97 o 
  -6  -2   4        7.62        7.85      1.68 o 
  -5  -2   4       11.51       10.83      1.72 o 
  -4  -2   4        2.69        3.31      1.24 o 
  -3  -2   4        0.16        0.52      0.75 o 
  -2  -2   4      148.53      170.99      3.91 o 
  -1  -2   4        0.29        0.51      0.51 o 
   0  -2   4       62.75       58.61      1.82 o 
   1  -2   4       13.15        6.55      1.36 o 
   2  -2   4        0.18        1.26      1.17 o 
   3  -2   4        8.16        7.26      2.15 o 
   4  -2   4       15.29       17.10      1.24 o 
   5  -2   4       50.09       57.51      9.74 o 
   6  -2   4        7.12        7.48      3.71 o 
   7  -2   4        2.21        1.87      1.87 o 
  -8  -1   4        0.79        1.21      1.39 o 
  -7  -1   4        7.34        5.04      2.09 o 
  -6  -1   4       25.27       24.71      4.03 o 
  -5  -1   4       33.70       27.14      1.78 o 
  -4  -1   4       73.24       72.57      3.18 o 
  -3  -1   4        0.63        0.89      0.78 o 
  -2  -1   4      107.80      107.44      3.58 o 
  -1  -1   4      448.06      479.62      9.15 o 
   0  -1   4       85.49       82.78      2.00 o 
   1  -1   4       36.54       38.05      2.14 o 
   2  -1   4      733.19      847.98     13.13 o 
   3  -1   4      131.99      147.59      5.78 o 
   4  -1   4        0.15        0.30      0.43 o 
   5  -1   4       17.46       14.95      1.63 o 
   6  -1   4       55.54       50.24      4.00 o 
   7  -1   4        0.13        0.54      1.22 o 
  -8   0   4        2.30        4.82      3.65 o 
  -7   0   4       48.94       54.17      5.77 o 
  -6   0   4       51.69       46.86      3.93 o 
  -5   0   4        7.19        7.10      1.71 o 
  -4   0   4       73.74       75.63      2.61 o 
  -3   0   4      164.84      158.57      3.19 o 
  -2   0   4       48.74       45.83      1.38 o 
  -1   0   4        2.35        1.41      0.48 o 
   0   0   4        0.03        0.14      0.32 o 
   1   0   4      438.65      452.74      2.82 o 
   2   0   4     1456.36     1750.71     14.41 o 
   3   0   4       86.58       78.33      3.71 o 
   4   0   4       77.47       77.49      3.18 o 
   5   0   4       75.70       66.43      6.65 o 
   6   0   4       67.45       66.71      4.40 o 
   7   0   4        9.82        7.57      3.28 o 
   8   0   4       46.74       47.06      5.75 o 
  -8   1   4       34.05       44.42      3.97 o 
  -7   1   4       16.99       19.34      3.50 o 
  -6   1   4        2.15        1.38      1.08 o 
  -5   1   4      158.04      157.08      4.47 o 
  -4   1   4       19.58       17.01      2.66 o 
  -3   1   4       73.93       75.32      1.86 o 
  -2   1   4        8.58        5.54      0.85 o 
  -1   1   4        7.56        6.13      0.93 o 
   0   1   4      206.09      204.61      5.01 o 
   1   1   4       76.91       53.87      2.73 o 
   2   1   4       12.93        8.13      0.75 o 
   3   1   4      285.18      279.30     10.18 o 
   4   1   4       29.91       20.39      5.06 o 
   5   1   4      125.93      138.76     10.81 o 
   6   1   4       29.49       27.37      4.36 o 
   7   1   4        9.00        5.19      3.17 o 
   8   1   4        0.07        0.42      1.25 o 
   9   1   4       12.53       14.32      4.17 o 
  -8   2   4       18.57       17.83      2.89 o 
  -7   2   4       87.30       95.91      6.46 o 
  -6   2   4        0.01        0.49      1.10 o 
  -5   2   4       88.62       85.04      3.56 o 
  -4   2   4     1207.66     1258.62     30.15 o 
  -3   2   4       34.13       30.99      2.35 o 
  -2   2   4      130.63      115.75      3.99 o 
  -1   2   4        5.91        4.74      1.07 o 
   0   2   4      185.30      183.20      2.69 o 
   1   2   4      382.39      406.93      7.72 o 
   2   2   4        4.11        2.44      0.61 o 
   3   2   4      525.01      531.86     13.90 o 
   4   2   4       37.67       34.68      2.22 o 
   5   2   4        0.21        0.57      1.12 o 
   6   2   4       17.65       15.88      5.53 o 
   7   2   4       19.07       17.02      4.86 o 
   8   2   4       17.04       17.64      3.31 o 
   9   2   4        3.35        1.26      1.34 o 
  -7   3   4       46.84       50.44      3.73 o 
  -6   3   4        3.19        2.03      1.70 o 
  -5   3   4       50.97       55.06      4.14 o 
  -4   3   4       20.51       19.83      3.31 o 
  -3   3   4       36.19       32.63      2.75 o 
  -2   3   4       21.13       19.35      0.92 o 
  -1   3   4      108.38      126.06      3.13 o 
   0   3   4      429.63      496.95      5.20 o 
   1   3   4      557.08      539.03     28.84 o 
   2   3   4        6.99        6.33      1.05 o 
   3   3   4      102.38      102.08      4.77 o 
   4   3   4      126.86      128.47      5.22 o 
   5   3   4        9.68        5.83      3.38 o 
   6   3   4       47.02       46.09      3.04 o 
   7   3   4      157.57      168.46      9.37 o 
   8   3   4        2.24        1.10      1.31 o 
   9   3   4        1.03        1.07      1.42 o 
  -7   4   4        3.27        1.12      1.23 o 
  -6   4   4        2.62        0.77      1.55 o 
  -5   4   4        1.54        2.91      1.59 o 
  -4   4   4        0.16        0.98      1.32 o 
  -3   4   4       46.36       47.21      3.04 o 
  -2   4   4      187.90      171.34      7.80 o 
  -1   4   4       11.53       11.01      1.45 o 
   0   4   4       21.01       17.23      1.66 o 
   1   4   4       28.90       21.73      3.47 o 
   2   4   4        0.95        1.55      0.95 o 
   3   4   4        0.35        0.38      0.98 o 
   4   4   4       23.52       21.24      3.12 o 
   5   4   4       94.87       87.69      4.30 o 
   6   4   4      119.53      126.16      4.12 o 
   7   4   4      347.67      357.32     11.79 o 
   8   4   4       12.02       12.99      2.96 o 
   9   4   4        1.94        1.86      1.91 o 
  -6   5   4       18.16       19.98      3.61 o 
  -5   5   4       61.94       58.14      3.74 o 
  -4   5   4       13.10       11.68      2.04 o 
  -3   5   4      179.10      162.66      4.13 o 
  -2   5   4       10.56        7.06      1.04 o 
  -1   5   4       62.49       54.84      3.17 o 
   0   5   4        1.05        1.15      0.66 o 
   1   5   4        3.32        2.35      0.81 o 
   2   5   4      344.96      350.42      6.96 o 
   3   5   4       74.39       62.91      5.75 o 
   4   5   4        6.23        4.87      1.90 o 
   5   5   4       95.46       91.48      4.48 o 
   6   5   4       34.46       33.30      4.00 o 
   7   5   4       36.28       36.16      3.11 o 
   8   5   4       15.58       16.42      2.67 o 
   9   5   4       16.41       14.29      3.80 o 
  -5   6   4        4.41        5.12      2.98 o 
  -4   6   4       23.60       27.74      4.57 o 
  -3   6   4        6.13        9.71      3.47 o 
  -2   6   4       33.45       35.89      1.53 o 
  -1   6   4       37.10       38.16      1.73 o 
   0   6   4      725.72      763.23     13.33 o 
   1   6   4      669.47      630.45     39.04 o 
   2   6   4       14.04       13.86      2.09 o 
   3   6   4        9.03        9.49      2.71 o 
   4   6   4        8.46        5.82      2.06 o 
   5   6   4        4.86        5.50      2.21 o 
   6   6   4       36.46       35.19      3.12 o 
   7   6   4       10.50        7.61      3.06 o 
   8   6   4        4.06        3.45      1.95 o 
  -4   7   4        9.56        8.58      3.10 o 
  -3   7   4        3.96        5.69      2.84 o 
  -2   7   4        0.03        0.30      0.68 o 
  -1   7   4       11.73       10.90      1.77 o 
   0   7   4       14.92       13.20      1.94 o 
   1   7   4      152.26      157.48      4.78 o 
   2   7   4        0.02        0.03      0.48 o 
   3   7   4       17.78       16.42      2.62 o 
   4   7   4       45.07       31.62      2.90 o 
   5   7   4        0.01        0.21      0.76 o 
   6   7   4        0.66        1.19      1.78 o 
   7   7   4        1.28        2.58      1.89 o 
   8   7   4      112.71      130.11      5.33 o 
  -3   8   4       11.74       12.96      3.39 o 
  -2   8   4       40.11       42.13      5.48 o 
  -1   8   4       13.71       11.34      2.12 o 
   0   8   4        4.89        4.77      1.90 o 
   1   8   4        0.90        2.05      1.86 o 
   2   8   4        1.03        1.57      2.26 o 
   3   8   4        1.65        2.13      1.92 o 
   4   8   4        4.36        1.53      1.39 o 
   5   8   4       30.22       28.28      2.62 o 
   6   8   4       22.80       23.63      2.70 o 
   7   8   4        2.45        2.15      1.61 o 
   0   9   4        7.30        7.56      1.98 o 
   1   9   4        4.77        5.03      1.93 o 
   2   9   4       31.32       45.56      4.30 o 
   3   9   4       47.29       53.14      4.81 o 
   4   9   4       13.29       15.40      3.02 o 
   5   9   4        0.24        0.86      1.41 o 
   6   9   4        1.09        1.07      1.45 o 
  -4  -6   5        3.09        2.76      2.98 o 
  -3  -6   5       21.74       15.68      9.86 o 
  -2  -6   5       49.85       43.30      6.84 o 
  -1  -6   5        1.77        1.72      1.79 o 
   0  -6   5        1.28        2.65      1.90 o 
   1  -6   5        0.01        0.85      1.10 o 
   2  -6   5        0.87        0.69      0.92 o 
  -5  -5   5       32.26       33.47      3.09 o 
  -4  -5   5        0.11        0.46      0.84 o 
  -3  -5   5       16.03       13.84      2.79 o 
  -2  -5   5      220.22      236.42      7.83 o 
  -1  -5   5       35.93       35.23      3.58 o 
   0  -5   5       36.03       39.54      6.30 o 
   1  -5   5        1.71        2.49      2.64 o 
   2  -5   5       68.84       70.48      7.22 o 
   3  -5   5        6.17        5.37      3.19 o 
   4  -5   5        9.72        8.01      3.20 o 
  -6  -4   5       28.52       24.90      4.56 o 
  -5  -4   5        3.35        3.08      1.30 o 
  -4  -4   5       12.03       11.44      2.97 o 
  -3  -4   5       16.16       17.62      2.90 o 
  -2  -4   5       57.51       55.26      3.24 o 
  -1  -4   5       19.91       20.34      2.61 o 
   0  -4   5        0.04        0.57      0.92 o 
   1  -4   5      165.79      177.20      9.82 o 
   2  -4   5        5.87        3.83      1.47 o 
   3  -4   5        0.12        0.18      0.70 o 
   4  -4   5        9.57        7.77      3.24 o 
  -7  -3   5        0.64        0.98      1.65 o 
  -6  -3   5        0.00        0.65      0.71 o 
  -5  -3   5       10.26        7.05      2.36 o 
  -4  -3   5        2.17        1.84      1.08 o 
  -3  -3   5       13.40       13.56      2.89 o 
  -2  -3   5        0.46        0.53      0.80 o 
  -1  -3   5       13.64       14.09      2.31 o 
   0  -3   5       34.40       34.18      1.96 o 
   1  -3   5       17.39       17.73      2.57 o 
   2  -3   5        8.48        9.27      1.79 o 
   3  -3   5       12.52       14.29      3.35 o 
   4  -3   5        0.11       -0.08      0.70 o 
   5  -3   5       40.54       35.83      8.94 o 
   6  -3   5       48.34       42.41     10.23 o 
  -7  -2   5        4.47        2.64      1.59 o 
  -6  -2   5        0.70        0.99      1.90 o 
  -5  -2   5      115.19      101.63      4.09 o 
  -4  -2   5      150.25      146.80      6.98 o 
  -3  -2   5       48.72       44.25      2.37 o 
  -2  -2   5       43.94       42.43      2.56 o 
  -1  -2   5        1.40        0.68      0.46 o 
   0  -2   5       17.92       16.04      1.22 o 
   1  -2   5       17.36       20.11      3.08 o 
   2  -2   5       28.41       29.34      2.73 o 
   3  -2   5      163.18      185.51      5.55 o 
   4  -2   5       24.06       27.73      7.54 o 
   5  -2   5        0.02        0.18      0.76 o 
   6  -2   5        3.39        3.80      3.20 o 
   7  -2   5        1.10        0.85      1.69 o 
  -7  -1   5       23.58       26.30      4.34 o 
  -6  -1   5       25.67       22.30      3.79 o 
  -5  -1   5        0.01        0.38      0.62 o 
  -4  -1   5        0.23        0.51      0.84 o 
  -3  -1   5        2.54        3.53      1.57 o 
  -2  -1   5       63.24       64.96      2.78 o 
  -1  -1   5       88.67       97.33      3.69 o 
   0  -1   5       14.97       15.19      1.73 o 
   1  -1   5      117.65      117.35      4.04 o 
   2  -1   5       95.89      110.85      4.03 o 
   3  -1   5      222.66      244.86      9.06 o 
   4  -1   5       23.03       18.86      7.86 o 
   5  -1   5        0.22        0.05      1.28 o 
   6  -1   5       10.31        7.75      4.12 o 
   7  -1   5       77.91       79.54     11.18 o 
   8  -1   5       14.26       14.36      3.76 o 
  -7   0   5       10.17        9.83      3.14 o 
  -6   0   5        1.12        1.07      1.06 o 
  -5   0   5        0.96        1.24      1.41 o 
  -4   0   5        0.91        1.86      0.91 o 
  -3   0   5        7.01        7.39      1.86 o 
  -2   0   5       97.94       96.93      2.89 o 
  -1   0   5      316.36      334.17      5.10 o 
   0   0   5       23.05       20.51      4.00 o 
   1   0   5      189.11      183.58      5.94 o 
   2   0   5        6.41        4.45      2.09 o 
   3   0   5       18.87       15.09      2.69 o 
   4   0   5       24.57       18.24      2.65 o 
   5   0   5       88.98       82.97      7.91 o 
   6   0   5       27.14       20.78     10.92 o 
   7   0   5        9.88        8.78      4.92 o 
   8   0   5        3.74        2.87      2.24 o 
  -7   1   5       71.27       86.54      5.02 o 
  -6   1   5        7.72        7.59      2.74 o 
  -5   1   5      155.16      155.61      9.33 o 
  -4   1   5      627.96      634.69     17.05 o 
  -3   1   5      382.88      383.14     13.68 o 
  -2   1   5      197.05      191.50      3.47 o 
  -1   1   5      101.10      101.18      2.56 o 
   0   1   5        8.14        5.92      0.94 o 
   1   1   5      149.35      142.13     13.29 o 
   2   1   5       20.90       19.84      1.57 o 
   3   1   5      179.20      181.15      6.25 o 
   4   1   5       80.83       70.37      5.88 o 
   5   1   5       24.22       23.81      2.49 o 
   6   1   5      144.59      147.33      8.58 o 
   7   1   5        0.06        0.30      0.51 o 
   8   1   5        2.33        2.20      2.49 o 
  -7   2   5        0.49        0.35      1.47 o 
  -6   2   5        1.03        1.19      1.44 o 
  -5   2   5       31.09       31.24      3.22 o 
  -4   2   5       35.33       33.43      2.65 o 
  -3   2   5        0.12        0.21      1.04 o 
  -2   2   5       16.04       13.75      1.07 o 
  -1   2   5       25.26       26.43      1.68 o 
   0   2   5     1130.48     1288.96      8.25 o 
   1   2   5        4.98        4.35      1.01 o 
   2   2   5       21.36       17.03      1.86 o 
   3   2   5      263.47      259.93      5.64 o 
   4   2   5      110.90      102.87      8.64 o 
   5   2   5        2.11        2.31      1.39 o 
   6   2   5        0.00        0.68      0.78 o 
   7   2   5        0.09        0.29      0.76 o 
   8   2   5        8.15        6.26      3.00 o 
   9   2   5        0.02        0.36      1.51 o 
  -7   3   5       26.24       27.78      3.29 o 
  -6   3   5       19.12       18.22      3.01 o 
  -5   3   5        0.89        0.65      1.52 o 
  -4   3   5       18.64       16.50      2.53 o 
  -3   3   5        1.66        1.16      1.55 o 
  -2   3   5        1.18        0.77      0.55 o 
  -1   3   5       26.72       29.39      4.41 o 
   0   3   5        0.18        0.50      1.10 o 
   1   3   5      154.98      150.76      3.98 o 
   2   3   5        7.71        5.70      1.26 o 
   3   3   5       67.57       72.01      2.88 o 
   4   3   5      104.01      112.37      4.43 o 
   5   3   5        2.13        3.74      1.48 o 
   6   3   5       13.19       13.39      2.61 o 
   7   3   5      117.04      117.33      6.84 o 
   8   3   5       89.33       93.81      6.12 o 
   9   3   5        3.56        2.11      1.55 o 
  -6   4   5       43.11       55.35      4.17 o 
  -5   4   5       21.94       23.08      2.91 o 
  -4   4   5       31.15       26.11      2.91 o 
  -3   4   5       23.59       18.92      2.67 o 
  -2   4   5        8.86        8.92      0.66 o 
  -1   4   5       34.16       35.75      2.41 o 
   0   4   5        6.48        5.34      1.33 o 
   1   4   5        4.11        3.30      1.20 o 
   2   4   5        5.59        4.01      1.30 o 
   3   4   5       10.99        8.60      4.06 o 
   4   4   5      147.15      153.71      5.69 o 
   5   4   5       16.04       15.22      2.99 o 
   6   4   5        0.91        0.84      1.24 o 
   7   4   5        2.97        2.06      1.36 o 
   8   4   5        1.72        1.05      1.13 o 
   9   4   5       13.53       12.19      4.41 o 
  -6   5   5       55.20       61.27      3.85 o 
  -5   5   5        0.23        1.27      1.69 o 
  -4   5   5        7.68        4.35      1.83 o 
  -3   5   5        7.32        3.66      1.54 o 
  -2   5   5       23.05       20.86      1.28 o 
  -1   5   5        2.73        2.97      1.39 o 
   0   5   5       18.37       17.29      1.96 o 
   1   5   5      453.32      465.02      7.48 o 
   2   5   5       73.34       69.82      3.08 o 
   3   5   5        1.68        1.05      1.36 o 
   4   5   5        0.00        0.43      1.20 o 
   5   5   5        1.34        1.67      1.10 o 
   6   5   5        3.85        3.58      1.79 o 
   7   5   5        0.18        0.42      0.99 o 
   8   5   5        1.85        1.47      1.62 o 
   9   5   5       21.85        9.87      9.04 o 
  -5   6   5       21.21       21.19      4.30 o 
  -4   6   5        3.61        6.56      2.80 o 
  -3   6   5      122.82      111.11      5.10 o 
  -2   6   5       49.11       44.20      3.42 o 
  -1   6   5        5.58        5.32      1.09 o 
   0   6   5       31.69       28.20      1.95 o 
   1   6   5       74.06       70.64      3.32 o 
   2   6   5        0.36        0.39      0.62 o 
   3   6   5       54.34       54.86      4.41 o 
   4   6   5        5.32        6.95      2.18 o 
   5   6   5      143.59      128.56      7.34 o 
   6   6   5       37.97       35.06      4.18 o 
   7   6   5        1.90        1.06      1.46 o 
   8   6   5        4.33        3.28      1.55 o 
  -4   7   5        3.61        3.78      2.14 o 
  -3   7   5       17.67       16.01      4.75 o 
  -2   7   5       25.80       30.43      5.14 o 
  -1   7   5        0.12        0.78      1.12 o 
   0   7   5       17.06       17.63      2.19 o 
   1   7   5      271.22      272.16     11.08 o 
   2   7   5       27.80       27.68      3.20 o 
   3   7   5       79.06       79.97      5.56 o 
   4   7   5       67.10       60.86      5.78 o 
   5   7   5       42.74       34.20      3.62 o 
   6   7   5        6.04        4.97      1.75 o 
   7   7   5        3.21        2.47      1.69 o 
   8   7   5       85.07       94.90      4.82 o 
  -3   8   5        0.00        0.40      2.14 o 
  -2   8   5      142.31      170.38     10.82 o 
  -1   8   5        0.71        1.79      2.98 o 
   0   8   5        2.69        2.68      1.38 o 
   1   8   5       48.43       54.13      3.79 o 
   2   8   5        4.56        3.52      1.47 o 
   3   8   5       14.86       15.86      2.85 o 
   4   8   5        0.49        1.21      3.50 o 
   5   8   5        0.00        0.23      0.93 o 
   6   8   5       93.94       90.01      7.25 o 
   7   8   5        0.23        0.74      1.43 o 
  -1   9   5       60.78       67.28      6.83 o 
   0   9   5        9.04        7.73      1.95 o 
   1   9   5        0.05        0.58      1.47 o 
   2   9   5        0.00        0.55      1.33 o 
   3   9   5       52.33       59.94      4.09 o 
   4   9   5       13.75       12.84      2.57 o 
   5   9   5        0.79        0.71      1.49 o 
   6   9   5      112.56      136.72      5.83 o 
  -4  -5   6        0.38        0.92      1.46 o 
  -3  -5   6       73.84       73.89      4.10 o 
  -2  -5   6       86.17       88.45      4.84 o 
  -1  -5   6       48.96       47.61      7.87 o 
   0  -5   6        0.26        0.16      0.85 o 
   1  -5   6       34.25       30.61     12.63 o 
   2  -5   6        5.37        3.96      2.95 o 
  -5  -4   6       33.05       34.99      2.93 o 
  -4  -4   6        0.80        0.96      0.76 o 
  -3  -4   6        0.00        0.12      0.51 o 
  -2  -4   6       54.72       55.37      5.09 o 
  -1  -4   6      139.21      146.01      5.72 o 
   0  -4   6       47.85       49.75      3.68 o 
   1  -4   6       30.88       35.69      3.79 o 
   2  -4   6       29.67       33.37      3.29 o 
   3  -4   6        6.19        7.57      3.56 o 
   4  -4   6        1.45        0.71      2.11 o 
  -6  -3   6       14.63        9.98      3.35 o 
  -5  -3   6        7.18        3.91      1.93 o 
  -4  -3   6      180.28      179.94      5.40 o 
  -3  -3   6       22.54       21.67      2.60 o 
  -2  -3   6       19.79       20.62      2.69 o 
  -1  -3   6      160.49      170.27      9.78 o 
   0  -3   6       30.14       29.89      3.24 o 
   1  -3   6        0.99        0.83      1.06 o 
   2  -3   6       15.50       14.43      2.35 o 
   3  -3   6        1.30        0.93      1.04 o 
   4  -3   6       21.92       15.13      9.59 o 
   5  -3   6        4.75        3.01      1.98 o 
  -6  -2   6        2.83        2.36      2.28 o 
  -5  -2   6        2.99        2.90      1.58 o 
  -4  -2   6       51.20       52.27      3.39 o 
  -3  -2   6       11.88        9.74      2.69 o 
  -2  -2   6        5.54        5.76      1.93 o 
  -1  -2   6       24.43       24.77      2.19 o 
   0  -2   6       35.86       35.70      1.58 o 
   1  -2   6       14.51       12.51      2.00 o 
   2  -2   6        0.05        0.23      0.96 o 
   3  -2   6        9.17        7.24      1.83 o 
   4  -2   6       16.12       13.54      7.02 o 
   6  -2   6        1.69        1.02      1.69 o 
  -7  -1   6        4.40        3.73      2.06 o 
  -6  -1   6       28.64       28.42      3.23 o 
  -5  -1   6        2.24        1.91      0.93 o 
  -4  -1   6        0.40        0.71      0.65 o 
  -3  -1   6        6.18        5.98      2.14 o 
  -2  -1   6       11.02        9.40      2.46 o 
  -1  -1   6       27.96       27.17      2.26 o 
   0  -1   6      246.28      243.07     17.31 o 
   1  -1   6       62.18       61.80      3.49 o 
   2  -1   6       76.18       76.72      3.97 o 
   3  -1   6      186.90      206.16      7.09 o 
   4  -1   6       76.24       79.98     10.01 o 
   5  -1   6        0.07        0.45      1.48 o 
   6  -1   6       29.27       29.35      8.18 o 
   7  -1   6        8.26        5.11      3.80 o 
  -7   0   6       31.66       44.16      5.53 o 
  -6   0   6        6.21        7.47      3.09 o 
  -5   0   6       18.05       16.53      3.78 o 
  -4   0   6        6.06        4.86      1.96 o 
  -3   0   6       76.33       74.86      2.52 o 
  -2   0   6       81.42       82.56      2.85 o 
  -1   0   6        9.45        7.47      1.25 o 
   0   0   6       43.52       39.40      3.44 o 
   1   0   6       28.10       20.32      2.89 o 
   2   0   6      124.13      137.03      6.95 o 
   3   0   6      305.70      328.53     12.84 o 
   4   0   6       58.24       62.09     10.86 o 
   5   0   6       57.92       62.70      8.46 o 
   6   0   6        3.33        3.16      1.91 o 
   7   0   6        0.54        0.49      1.47 o 
   8   0   6        4.03        1.08      1.11 o 
  -7   1   6       39.93       43.46      3.70 o 
  -6   1   6        8.91       11.02      2.56 o 
  -5   1   6        3.63        2.06      1.58 o 
  -4   1   6      133.96      131.87      7.50 o 
  -3   1   6      143.87      144.65      5.07 o 
  -2   1   6        3.88        2.92      1.27 o 
  -1   1   6       22.78       21.80      2.07 o 
   0   1   6        0.45        0.62      0.87 o 
   1   1   6      142.49      136.77      9.25 o 
   2   1   6       17.17       13.10      2.43 o 
   3   1   6        2.85        1.32      0.31 o 
   4   1   6        1.19        1.05      0.72 o 
   5   1   6        0.24       -0.01      0.33 o 
   6   1   6       22.84       25.12     11.87 o 
   7   1   6        9.62        9.65      6.04 o 
   8   1   6        0.31       -0.03      1.35 o 
  -7   2   6        9.84        9.06      2.49 o 
  -6   2   6       34.90       37.67      4.06 o 
  -5   2   6       18.87       20.22      2.87 o 
  -4   2   6       38.80       38.11      3.59 o 
  -3   2   6      843.13      882.87     16.12 o 
  -2   2   6        2.26        2.20      1.94 o 
  -1   2   6       78.18       73.74      3.27 o 
   0   2   6       35.88       32.19      4.73 o 
   1   2   6        0.30        0.53      1.22 o 
   2   2   6       22.33       22.36      3.56 o 
   3   2   6        2.32        1.17      0.56 o 
   4   2   6      224.97      228.59     12.55 o 
   5   2   6       12.96       12.75      2.10 o 
   6   2   6        5.89        4.16      2.13 o 
   7   2   6       38.07       40.88      8.82 o 
   8   2   6        1.38        2.44      2.28 o 
  -6   3   6       67.43       71.48      6.74 o 
  -5   3   6        0.09        0.34      1.58 o 
  -4   3   6       17.47       18.62      2.66 o 
  -3   3   6        0.94        0.70      1.27 o 
  -2   3   6        0.98        0.44      0.48 o 
  -1   3   6        1.45        1.14      0.47 o 
   0   3   6       38.87       41.91      2.62 o 
   1   3   6       79.38       84.90      3.34 o 
   2   3   6      248.26      254.84      6.09 o 
   3   3   6        1.06        0.82      1.02 o 
   4   3   6       11.72       11.39      2.15 o 
   5   3   6      206.81      218.59      5.05 o 
   6   3   6       12.55       12.70      2.50 o 
   7   3   6       76.22       72.36      5.19 o 
   8   3   6       62.09       66.88      8.53 o 
  -6   4   6        0.22        0.82      1.53 o 
  -5   4   6       10.78       15.67      2.85 o 
  -4   4   6       17.17       14.27      2.48 o 
  -3   4   6        0.07        0.71      1.18 o 
  -2   4   6        0.01        0.67      1.40 o 
  -1   4   6       87.56       76.48      2.85 o 
   0   4   6       35.25       33.56      2.56 o 
   1   4   6       17.47       15.76      3.52 o 
   2   4   6      138.63      130.22      4.21 o 
   3   4   6       35.86       33.69      2.50 o 
   4   4   6        0.04        0.74      0.91 o 
   5   4   6        2.42        1.98      1.26 o 
   6   4   6       11.13       11.09      2.26 o 
   7   4   6       46.15       46.26      4.14 o 
   8   4   6      153.54      150.41      7.71 o 
  -5   5   6        5.44        3.88      1.96 o 
  -4   5   6       12.99       10.16      2.37 o 
  -3   5   6       41.12       41.11      3.26 o 
  -2   5   6      205.17      182.65      9.66 o 
  -1   5   6        7.63        8.59      1.78 o 
   0   5   6        0.00        0.47      1.60 o 
   1   5   6       18.88       20.82      2.23 o 
   2   5   6      101.17      101.78      4.25 o 
   3   5   6       85.43       86.22      3.91 o 
   4   5   6       17.55       18.39      3.17 o 
   5   5   6        7.01        6.23      2.02 o 
   6   5   6      115.71      118.72      5.80 o 
   7   5   6       43.65       47.39      4.16 o 
   8   5   6       19.21       17.74      3.82 o 
  -5   6   6       11.59       12.74      4.09 o 
  -4   6   6       19.21       18.11      4.12 o 
  -3   6   6        0.45        0.52      1.37 o 
  -2   6   6        3.55        3.72      1.51 o 
  -1   6   6        5.77        6.13      1.12 o 
   0   6   6        0.02        0.10      0.91 o 
   1   6   6      516.09      516.64      6.76 o 
   2   6   6      492.11      512.62     12.02 o 
   3   6   6       50.04       50.96      3.11 o 
   4   6   6       19.92       17.80      2.80 o 
   5   6   6        5.71        4.60      1.85 o 
   6   6   6       25.41       25.27      3.59 o 
   7   6   6        3.73        2.97      2.09 o 
   8   6   6       13.57        9.97      2.53 o 
  -4   7   6        0.25        1.32      3.14 o 
  -3   7   6        5.60        4.63      3.45 o 
  -2   7   6        3.55        2.71      2.10 o 
  -1   7   6        3.16        3.52      2.65 o 
   0   7   6       10.09        9.20      1.34 o 
   1   7   6        0.93        1.30      1.14 o 
   2   7   6       84.29       82.62      5.28 o 
   3   7   6        7.81        8.01      2.75 o 
   4   7   6       40.51       37.21      3.10 o 
   5   7   6       13.75        8.92      2.80 o 
   6   7   6        0.36        0.39      0.89 o 
   7   7   6       13.96       13.68      2.46 o 
  -2   8   6       35.07       41.38      5.82 o 
  -1   8   6       39.91       40.37      5.29 o 
   0   8   6        1.66        0.47      2.14 o 
   1   8   6       38.01       43.55      3.56 o 
   2   8   6        4.31        4.66      3.12 o 
   3   8   6        0.07        0.48      2.27 o 
   4   8   6        5.16        4.97      2.23 o 
   5   8   6        0.34        0.41      0.74 o 
   6   8   6       11.00        8.13      2.18 o 
   7   8   6        0.12        0.22      0.90 o 
  -1   9   6       34.27       34.84      5.84 o 
   0   9   6        5.76        5.77      2.91 o 
   1   9   6        2.77        2.66      1.69 o 
   2   9   6       18.92       19.11      2.82 o 
   3   9   6       62.32       82.19      5.03 o 
   4   9   6        8.37       10.07      4.12 o 
   5   9   6        5.62        5.20      3.03 o 
  -3  -4   7        3.89        3.36      1.99 o 
  -2  -4   7        9.89       10.57      2.87 o 
  -1  -4   7       25.70       24.95      3.38 o 
   0  -4   7        0.13        0.17      0.62 o 
   1  -4   7       11.82       14.46      2.36 o 
   2  -4   7       86.50       83.37      6.58 o 
   3  -4   7        3.97        0.34      1.61 o 
  -5  -3   7        5.03        1.41      1.79 o 
  -4  -3   7       11.20        6.25      2.27 o 
  -3  -3   7       26.86       28.07      4.29 o 
  -2  -3   7        0.41        0.70      0.67 o 
  -1  -3   7        2.76        2.88      1.57 o 
   0  -3   7        3.14        3.21      1.51 o 
   1  -3   7        5.06        5.05      1.84 o 
   2  -3   7       13.04       16.10      2.57 o 
   3  -3   7        3.49        4.75      1.88 o 
   4  -3   7        1.96        2.49      1.84 o 
  -5  -2   7        9.25        5.51      3.00 o 
  -4  -2   7       43.81       39.13      2.91 o 
  -3  -2   7       54.67       54.41      3.15 o 
  -2  -2   7       26.71       23.16      2.40 o 
  -1  -2   7       14.67       14.30      3.22 o 
   0  -2   7        1.86        1.91      1.52 o 
   1  -2   7       81.52       88.19      4.66 o 
   2  -2   7       11.92       11.23      2.24 o 
   3  -2   7       50.86       46.43      4.03 o 
   4  -2   7       51.16       42.06     11.29 o 
   5  -2   7        0.42        0.30      1.58 o 
  -6  -1   7       10.03        6.44      3.50 o 
  -5  -1   7        5.54        3.92      2.47 o 
  -4  -1   7        0.28        0.17      0.45 o 
  -3  -1   7        0.40        1.19      0.76 o 
  -2  -1   7       36.58       38.14      2.61 o 
  -1  -1   7        0.00        0.12      0.45 o 
   0  -1   7       64.62       62.35      1.98 o 
   1  -1   7       14.69       13.90      2.27 o 
   2  -1   7        7.26        6.75      2.06 o 
   3  -1   7       58.96       52.69      4.96 o 
   4  -1   7      150.25      143.40     10.05 o 
   5  -1   7       28.79       25.47     10.92 o 
   6  -1   7       20.85       17.56     11.73 o 
  -6   0   7       12.37       11.98      3.01 o 
  -5   0   7        0.05        0.68      1.05 o 
  -4   0   7        9.77        8.40      2.23 o 
  -3   0   7       27.38       24.07      1.93 o 
  -2   0   7       30.71       30.32      1.95 o 
  -1   0   7        6.47        5.70      1.73 o 
   0   0   7       61.12       59.58      2.09 o 
   1   0   7        0.48        0.18      0.29 o 
   2   0   7      106.48      112.79      6.10 o 
   3   0   7       48.89       54.88      4.82 o 
   4   0   7        0.06        1.11      2.40 o 
   5   0   7        0.01        0.49      1.51 o 
   6   0   7        1.69        0.73      1.92 o 
   7   0   7       23.21       12.68     11.21 o 
  -6   1   7       35.58       39.46      3.31 o 
  -5   1   7        1.36        0.91      1.14 o 
  -4   1   7        6.30        6.28      2.15 o 
  -3   1   7      353.50      357.96      9.45 o 
  -2   1   7      238.38      238.77     12.54 o 
  -1   1   7       95.09       99.41      4.70 o 
   0   1   7       73.97       75.50      3.38 o 
   1   1   7       14.00       12.63      1.45 o 
   2   1   7      181.91      183.05      8.57 o 
   3   1   7        5.98        3.94      2.79 o 
   4   1   7       26.17       27.63      4.67 o 
   5   1   7       37.27       34.03      9.96 o 
   6   1   7        6.36        7.95      4.97 o 
   7   1   7      102.07      106.21     10.15 o 
  -6   2   7        8.23        6.27      2.29 o 
  -5   2   7        2.26        1.56      1.79 o 
  -4   2   7       11.94       11.80      2.60 o 
  -3   2   7       54.37       51.69      4.15 o 
  -2   2   7       13.57       13.52      2.18 o 
  -1   2   7       23.70       22.67      2.33 o 
   0   2   7      149.35      163.92      5.39 o 
   1   2   7      211.11      213.14     11.07 o 
   2   2   7        0.53        0.86      0.71 o 
   3   2   7        5.07        5.25      1.21 o 
   4   2   7       92.30       91.96      6.15 o 
   5   2   7       63.15       69.69      9.72 o 
   6   2   7       19.63       21.77      7.88 o 
   7   2   7       25.02       16.80      9.82 o 
   8   2   7        1.89        1.36      2.22 o 
  -6   3   7       44.22       46.16      3.79 o 
  -5   3   7       32.19       36.10      3.80 o 
  -4   3   7        6.64        5.34      2.01 o 
  -3   3   7       33.52       36.31      3.38 o 
  -2   3   7       32.56       32.16      2.75 o 
  -1   3   7        7.43        9.01      2.03 o 
   0   3   7        0.06        0.80      1.45 o 
   1   3   7        1.57        1.74      1.74 o 
   2   3   7       84.49       85.71      3.75 o 
   3   3   7        0.29        0.52      1.24 o 
   4   3   7        2.67        2.52      1.24 o 
   5   3   7      117.00      118.37      6.86 o 
   6   3   7        0.65        1.67      1.32 o 
   7   3   7        7.36        5.71      4.05 o 
   8   3   7       69.88       56.44     18.77 o 
  -5   4   7      137.38      166.53      7.02 o 
  -4   4   7        9.39        9.87      2.55 o 
  -3   4   7        2.41        2.32      2.24 o 
  -2   4   7        7.12        4.13      1.80 o 
  -1   4   7        2.94        3.46      1.39 o 
   0   4   7       28.28       30.36      2.60 o 
   1   4   7       24.84       23.36      2.37 o 
   2   4   7       42.62       41.81      2.84 o 
   3   4   7        0.40        0.86      1.55 o 
   4   4   7        0.73        0.50      0.85 o 
   5   4   7       36.16       38.34      3.77 o 
   6   4   7        7.72        6.29      1.90 o 
   7   4   7       18.30       15.56      2.76 o 
   8   4   7        3.90        1.69      2.51 o 
  -5   5   7       21.77       27.26      3.49 o 
  -4   5   7        0.01        1.97      2.17 o 
  -3   5   7        3.23        1.71      1.11 o 
  -2   5   7       49.75       42.52      3.22 o 
  -1   5   7        2.27        1.40      1.62 o 
   0   5   7       11.43       10.76      1.74 o 
   1   5   7        0.40        0.34      1.08 o 
   2   5   7      324.04      339.54      6.23 o 
   3   5   7       91.80       95.39      3.78 o 
   4   5   7        6.46        7.50      2.48 o 
   5   5   7       12.31       10.20      2.54 o 
   6   5   7        9.34       10.23      2.69 o 
   7   5   7        7.84        6.19      2.19 o 
   8   5   7        0.75        0.62      1.08 o 
  -4   6   7       35.36       32.98      3.22 o 
  -3   6   7       11.17       12.78      2.43 o 
  -2   6   7       53.84       42.39      3.06 o 
  -1   6   7       40.33       37.19      2.83 o 
   0   6   7       17.50       16.64      2.30 o 
   1   6   7        2.47        2.11      1.26 o 
   2   6   7        2.75        2.33      1.59 o 
   3   6   7       10.93       12.27      2.48 o 
   4   6   7        9.31        8.12      2.69 o 
   5   6   7        5.49        4.38      2.03 o 
   6   6   7       81.28       81.19      6.73 o 
   7   6   7       11.42        9.82      2.76 o 
   8   6   7        7.51        6.86      2.57 o 
  -3   7   7        7.18       14.43      4.12 o 
  -2   7   7        2.46        2.72      3.63 o 
  -1   7   7        0.13        0.37      1.09 o 
   0   7   7        1.48        1.61      1.57 o 
   1   7   7       20.46       20.56      2.29 o 
   2   7   7       54.46       51.61      3.61 o 
   3   7   7       13.61       15.16      3.41 o 
   4   7   7       44.58       42.80      4.29 o 
   5   7   7       56.81       55.79      4.58 o 
   6   7   7        3.81        2.04      1.50 o 
   7   7   7        0.66        0.58      1.39 o 
  -2   8   7        3.07        2.79      3.20 o 
  -1   8   7       73.03       90.93      7.28 o 
   0   8   7       12.31       16.25      4.53 o 
   1   8   7        7.34        6.80      2.00 o 
   2   8   7       44.80       51.16      6.92 o 
   3   8   7       37.44       37.42      4.44 o 
   4   8   7        2.28        1.78      1.47 o 
   5   8   7        1.66        0.71      1.37 o 
   6   8   7       12.50        9.88      3.28 o 
   0   9   7       96.18      112.67      7.54 o 
   1   9   7        0.04        0.33      1.06 o 
   2   9   7        0.16        0.93      1.21 o 
   3   9   7       32.25       39.54      5.01 o 
   4   9   7       13.14       16.00      4.27 o 
   5   9   7        9.98        8.83      3.91 o 
  -3  -3   8       43.63       41.03      3.94 o 
  -2  -3   8        5.62        4.70      2.19 o 
  -1  -3   8        1.22        1.50      1.39 o 
   0  -3   8       76.96       89.35      4.94 o 
   1  -3   8       26.51       31.83      3.54 o 
   2  -3   8        1.52        1.89      1.60 o 
   3  -3   8       33.06       37.70      4.38 o 
  -4  -2   8        0.89        1.08      2.58 o 
  -3  -2   8       10.69        9.36      2.29 o 
  -2  -2   8       14.75       14.66      2.63 o 
  -1  -2   8        5.66        5.56      1.99 o 
   0  -2   8        4.34        1.49      1.30 o 
   1  -2   8      102.12      108.67      6.99 o 
   2  -2   8        1.47        0.77      1.21 o 
   3  -2   8        4.22        3.16      2.32 o 
   4  -2   8        0.02       -0.26      1.58 o 
  -4  -1   8        1.84        1.66      1.37 o 
  -3  -1   8        9.31        8.99      1.67 o 
  -2  -1   8        8.18        7.59      1.93 o 
  -1  -1   8       20.85       22.82      2.91 o 
   0  -1   8       26.48       24.23      2.95 o 
   1  -1   8       35.20       33.16      3.13 o 
   2  -1   8       21.02       21.20      3.85 o 
   3  -1   8       55.18       54.33      6.44 o 
   4  -1   8       60.42       51.10     11.99 o 
   5  -1   8       59.65       58.64     13.73 o 
  -5   0   8        0.32        0.28      1.43 o 
  -4   0   8        0.05        0.32      0.94 o 
  -3   0   8        0.21        0.35      0.54 o 
  -2   0   8       15.30       12.11      1.63 o 
  -1   0   8        6.23        6.30      1.19 o 
   0   0   8        0.32        0.80      1.69 o 
   1   0   8       38.06       38.62      4.77 o 
   2   0   8       57.01       60.60      5.59 o 
   3   0   8       27.83       27.18      4.08 o 
   4   0   8      141.47      138.87      8.32 o 
   5   0   8        4.50        2.61      3.38 o 
   6   0   8       28.02       21.03     13.31 o 
  -5   1   8       28.03       31.98      3.34 o 
  -4   1   8        6.47        6.22      2.04 o 
  -3   1   8      103.88      105.87      7.70 o 
  -2   1   8      154.52      162.97      6.72 o 
  -1   1   8        0.00        0.41      1.12 o 
   0   1   8       20.80       23.00      2.32 o 
   1   1   8       22.77       21.23      2.29 o 
   2   1   8       33.35       33.41      4.61 o 
   3   1   8        1.16        0.74      1.59 o 
   4   1   8        1.63        2.50      2.61 o 
   5   1   8        7.60        7.58      4.70 o 
   6   1   8       11.49        9.39      5.52 o 
   7   1   8        5.75        1.33      1.80 o 
  -5   2   8       18.16       17.51      4.42 o 
  -4   2   8       22.17       24.16      3.09 o 
  -3   2   8        3.01        2.29      1.62 o 
  -2   2   8      342.95      368.49      8.90 o 
  -1   2   8       10.73       10.68      1.85 o 
   0   2   8      101.66      107.70      6.25 o 
   1   2   8       19.88       23.10      2.04 o 
   2   2   8        3.86        2.98      1.71 o 
   3   2   8        0.05        0.76      1.83 o 
   4   2   8       11.93       13.79      4.12 o 
   5   2   8       60.51       55.51     12.76 o 
   6   2   8        3.63        1.28      1.91 o 
  -5   3   8       52.70       53.72      3.82 o 
  -4   3   8       22.12       23.79      3.06 o 
  -3   3   8       32.22       36.77      3.53 o 
  -2   3   8        6.57        8.52      2.21 o 
  -1   3   8        3.57        1.62      1.43 o 
   0   3   8        1.34        1.71      1.31 o 
   1   3   8        8.24        7.07      1.53 o 
   2   3   8        0.02        0.50      1.22 o 
   3   3   8       34.06       34.21      2.88 o 
   4   3   8        2.72        3.14      1.27 o 
   5   3   8        9.94        8.83      4.77 o 
   6   3   8      100.72      109.80     14.43 o 
   7   3   8       32.52       31.74     12.52 o 
  -4   4   8       14.55       16.15      2.64 o 
  -3   4   8       25.25       23.82      3.24 o 
  -2   4   8        2.53        1.86      1.58 o 
  -1   4   8       40.23       39.06      3.13 o 
   0   4   8        5.63        4.78      1.74 o 
   1   4   8        4.32        3.11      1.56 o 
   2   4   8        0.16        0.68      1.29 o 
   3   4   8       82.82       84.35      5.35 o 
   4   4   8       33.81       34.41      2.88 o 
   5   4   8        0.29        0.31      0.88 o 
   6   4   8       22.82       17.94     12.41 o 
   7   4   8        9.74        9.75      5.41 o 
  -4   5   8        0.03        0.29      1.16 o 
  -3   5   8       10.50       13.83      2.80 o 
  -2   5   8       15.90       14.08      2.42 o 
  -1   5   8      107.54       97.73      5.02 o 
   0   5   8        0.38        0.43      1.15 o 
   1   5   8        0.01        0.60      1.15 o 
   2   5   8       63.08       70.45      4.86 o 
   3   5   8      147.25      154.68      6.32 o 
   4   5   8        2.39        1.95      1.74 o 
   5   5   8        0.24        0.87      1.84 o 
   6   5   8       21.15       19.14      3.10 o 
   7   5   8       37.33       42.78      7.98 o 
  -3   6   8        0.62        0.77      1.21 o 
  -2   6   8        2.21        3.94      3.01 o 
  -1   6   8        0.03        0.02      1.00 o 
   0   6   8        0.04        1.06      1.14 o 
   1   6   8       34.35       34.33      2.99 o 
   2   6   8      161.57      162.50      6.65 o 
   3   6   8      202.52      202.05      7.62 o 
   4   6   8        8.47        8.83      2.53 o 
   5   6   8        0.90        0.68      1.22 o 
   6   6   8        0.92        0.56      1.27 o 
   7   6   8       18.58       20.00      3.43 o 
  -2   7   8       60.03       65.96      5.97 o 
  -1   7   8        0.58        0.73      1.31 o 
   0   7   8        4.50        5.78      1.92 o 
   1   7   8        6.34        7.32      2.06 o 
   2   7   8        0.00        0.71      1.18 o 
   3   7   8       48.30       48.44      4.15 o 
   4   7   8        7.86        6.71      2.37 o 
   5   7   8       51.88       51.68      5.00 o 
   6   7   8        0.04        0.53      1.02 o 
  -1   8   8       17.91       19.03      4.44 o 
   0   8   8       29.35       35.55      5.60 o 
   1   8   8        0.62        1.33      3.19 o 
   2   8   8       61.03       62.95      6.02 o 
   3   8   8       37.23       34.04      3.96 o 
   4   8   8        3.69        2.88      2.18 o 
   5   8   8        0.48        0.82      1.29 o 
   2   9   8        7.01        7.50      3.45 o 
   3   9   8        6.33        5.80      3.30 o 
  -1  -2   9        4.54        2.05      1.41 o 
   0  -2   9        0.09        0.67      1.40 o 
   1  -2   9        2.70        2.51      1.65 o 
   2  -2   9       29.77       35.55      4.82 o 
  -3  -1   9        8.03       10.29      3.90 o 
  -2  -1   9        1.84        1.60      1.44 o 
  -1  -1   9       12.88       12.18      2.50 o 
   0  -1   9        0.08        0.69      1.26 o 
   1  -1   9       36.87       34.35      4.71 o 
   2  -1   9       15.29       15.74      3.68 o 
   3  -1   9        3.28        4.37      2.75 o 
   4  -1   9       57.69       57.72      8.05 o 
  -3   0   9        0.01        1.26      3.61 o 
  -2   0   9       54.64       50.73      6.06 o 
  -1   0   9       69.34       73.25      7.97 o 
   0   0   9        0.54        2.73      3.38 o 
   1   0   9        0.09        0.29      1.80 o 
   2   0   9        3.63        3.10      2.88 o 
   3   0   9       10.27        9.01      3.10 o 
   4   0   9        9.25       11.33      3.24 o 
   5   0   9        1.13        0.62      1.29 o 
  -4   1   9        0.72        1.52      1.63 o 
  -3   1   9        5.27        5.35      1.89 o 
  -2   1   9      114.02      118.03      4.94 o 
  -1   1   9      150.79      175.53     10.07 o 
   0   1   9       15.75       13.98      3.72 o 
   1   1   9        0.24       -0.14      1.90 o 
   2   1   9       16.01       17.40      4.28 o 
   3   1   9       87.29       95.90      9.28 o 
   4   1   9       10.49       11.76      3.75 o 
   5   1   9        0.53        0.71      2.65 o 
  -4   2   9        8.77        8.54      2.46 o 
  -3   2   9        0.02        0.18      1.36 o 
  -2   2   9        2.78        1.73      1.86 o 
  -1   2   9        5.31        5.27      1.71 o 
   0   2   9       11.07        9.80      1.81 o 
   1   2   9       93.53       91.89      7.26 o 
   2   2   9       23.67       25.79      4.26 o 
   3   2   9        0.34        2.51      2.77 o 
   4   2   9        0.74        1.21      2.75 o 
   5   2   9        6.28        7.83      3.61 o 
   6   2   9       24.71       18.50     12.79 o 
  -4   3   9        5.20        5.63      2.06 o 
  -3   3   9       19.31       18.92      2.66 o 
  -2   3   9       48.39       49.50      4.21 o 
  -1   3   9       60.97       63.28      3.87 o 
   0   3   9        7.21        7.43      1.78 o 
   1   3   9        5.96        5.39      1.60 o 
   2   3   9       34.05       33.41      2.62 o 
   3   3   9       25.08       23.35      4.85 o 
   4   3   9        0.05        0.77      1.90 o 
   5   3   9        1.66        1.04      1.90 o 
   6   3   9       84.40       82.07     15.39 o 
  -3   4   9        0.00        0.54      1.24 o 
  -2   4   9        4.72        4.72      2.06 o 
  -1   4   9        8.72       11.46      2.35 o 
   0   4   9        9.14        8.56      1.97 o 
   1   4   9       16.44       18.46      2.22 o 
   2   4   9        0.16        0.12      1.26 o 
   3   4   9       71.39       77.09      3.85 o 
   4   4   9        3.70        3.25      3.43 o 
   5   4   9        0.42        0.54      1.51 o 
   6   4   9        0.00        0.78      1.87 o 
  -3   5   9       14.02       13.62      2.51 o 
  -2   5   9        3.56        3.08      1.79 o 
  -1   5   9       27.39       21.39      2.91 o 
   0   5   9        3.44        1.31      1.75 o 
   1   5   9       14.10       15.54      2.47 o 
   2   5   9       11.69       10.27      2.13 o 
   3   5   9      128.84      127.91      5.31 o 
   4   5   9       94.57      100.98      6.34 o 
   5   5   9        7.18        7.28      4.71 o 
   6   5   9        2.05        0.56      1.59 o 
  -2   6   9       20.45       24.44      2.72 o 
  -1   6   9        8.23        5.29      1.84 o 
   0   6   9       47.48       49.95      4.15 o 
   1   6   9       38.73       38.10      3.72 o 
   2   6   9        1.13        1.64      1.80 o 
   3   6   9        2.71        1.41      1.28 o 
   4   6   9       12.50       13.07      3.26 o 
   5   6   9        0.87        1.18      1.29 o 
   6   6   9       19.94       12.90     11.38 o 
  -1   7   9        2.79        3.55      1.79 o 
   0   7   9        0.01        0.75      1.50 o 
   1   7   9        0.18        0.33      1.05 o 
   2   7   9       24.24       24.87      3.05 o 
   3   7   9        1.78        2.21      1.94 o 
   4   7   9        0.18        0.91      1.31 o 
   5   7   9       25.79       25.65      6.08 o 
   1   8   9       38.79       44.28      5.74 o 
   2   8   9        0.84        0.69      2.88 o 
   3   8   9       10.18        7.56      2.97 o 
   4   8   9       14.33       10.55      3.45 o 
  -1   0  10        0.11        0.11      2.01 o 
   0   0  10        7.53        8.36      3.85 o 
   1   0  10        1.48        1.47      1.84 o 
   2   0  10        0.43        1.59      3.21 o 
   3   0  10       21.88       22.04      4.46 o 
  -2   1  10       51.88       51.69      6.28 o 
  -1   1  10       60.03       62.36      6.44 o 
   0   1  10        5.93        5.93      3.28 o 
   1   1  10        6.91        8.16      3.80 o 
   2   1  10       15.72       18.87      4.50 o 
   3   1  10        4.21        3.42      3.02 o 
   4   1  10        2.42        3.31      3.20 o 
  -2   2  10        0.27        0.55      1.96 o 
  -1   2  10      124.98      138.66      9.63 o 
   0   2  10       10.90        9.52      3.16 o 
   1   2  10       96.55      112.13      8.40 o 
   2   2  10       11.56       15.45      4.22 o 
   3   2  10        2.80        3.58      3.41 o 
   4   2  10        0.80        1.63      3.38 o 
   5   2  10       13.87        8.36      7.79 o 
  -2   3  10       39.05       43.73      3.40 o 
  -1   3  10       10.56       10.72      2.11 o 
   0   3  10        0.01        1.69      3.39 o 
   1   3  10        5.81        4.89      3.13 o 
   2   3  10        4.24        4.06      2.98 o 
   3   3  10        0.59        0.29      1.79 o 
   4   3  10        1.69        1.37      3.14 o 
   5   3  10        4.27        5.04      3.71 o 
  -2   4  10        0.33        0.68      1.70 o 
  -1   4  10        1.58        1.20      1.45 o 
   0   4  10       61.42       58.66      3.75 o 
   1   4  10        1.70        1.67      1.42 o 
   2   4  10        0.04        1.51      2.99 o 
   3   4  10        1.53        0.22      1.84 o 
   4   4  10       16.49       13.01      3.85 o 
   5   4  10        3.74        1.57      3.01 o 
  -1   5  10        2.91        1.96      1.75 o 
   0   5  10       41.49       40.14      3.52 o 
   1   5  10        4.77        6.52      1.91 o 
   2   5  10       18.53       17.09      2.55 o 
   3   5  10       60.21       62.22      5.86 o 
   4   5  10       71.49       72.41      6.52 o 
   5   5  10        0.02        0.51      1.44 o 
  -1   6  10        3.09        2.66      1.84 o 
   0   6  10        0.11        1.21      1.44 o 
   1   6  10        0.11        1.06      1.29 o 
   2   6  10       14.93       15.13      2.54 o 
   3   6  10       31.49       27.80      2.95 o 
   4   6  10       82.10       79.34      7.26 o 
   1   7  10        9.34       12.33      2.65 o 
   2   7  10       25.53       28.26      3.07 o 
   3   7  10       10.38       11.97      2.48 o 
   1   3  11        1.48        1.85      2.76 o 
   2   3  11        1.87        2.80      3.19 o 
   1   4  11       28.32       31.15      5.16 o 
   2   4  11        5.63        7.17      3.38 o 
                                                 
